# Supplementary material for: Dichlorine–pyridine N-oxide halogen-bonded complexes
Source: Chem Sci. 2024 Oct 21;15(45):18840–5. doi: 10.1039/d4sc06270a (PMC11526815; doi:10.1039/d4sc06270a)
Supplement: SC-015-D4SC06270A-s003 [file SC-015-D4SC06270A-s003.cif]

# Supplementary Information (SI) for Chemical Science.
# This journal is © The Royal Society of Chemistry 2024

####################################################################### 
# 
# This file contains crystal structure data downloaded from the 
# Cambridge Structural Database (CSD) hosted by the Cambridge 
# Crystallographic Data Centre (CCDC).
# 
# Full information about CCDC data access policies and citation 
# guidelines are available at http://www.ccdc.cam.ac.uk/access/V1 
# 
# Audit and citation data items may have been added by the CCDC. 
# Please retain this information to preserve the provenance of 
# this file and to allow appropriate attribution of the data. 
# 
#######################################################################

data_ogh_d49_9or7
_database_code_depnum_ccdc_archive 'CCDC 2383798'
loop_
_audit_author_name
_audit_author_address
'Niklas Limberg'
;Freie Universitaet Berlin
Germany
;
_audit_update_record             
;
2024-09-13 deposited with the CCDC.	2024-10-21 downloaded from the CCDC.
;
_audit_creation_date             2024-09-11
_audit_creation_method           
;
Olex2 1.5-alpha
(compiled 2024.02.16 svn.r378c4104 for OlexSys, GUI svn.r6928)
;
_shelx_SHELXL_version_number     2019/1
_chemical_name_common            ?
_chemical_name_systematic        ?
_chemical_formula_moiety         'Cl, C7 H10 N O'
_chemical_formula_sum            'C7 H10 Cl N O'
_chemical_formula_weight         159.61
_chemical_melting_point          ?
loop_
_atom_type_symbol
_atom_type_description
_atom_type_scat_dispersion_real
_atom_type_scat_dispersion_imag
_atom_type_scat_source
C C 0.0033 0.0016 'International Tables Vol C Tables 4.2.6.8 and 6.1.1.4'
H H 0.0000 0.0000 'International Tables Vol C Tables 4.2.6.8 and 6.1.1.4'
Cl Cl 0.1484 0.1585 'International Tables Vol C Tables 4.2.6.8 and 6.1.1.4'
N N 0.0061 0.0033 'International Tables Vol C Tables 4.2.6.8 and 6.1.1.4'
O O 0.0106 0.0060 'International Tables Vol C Tables 4.2.6.8 and 6.1.1.4'

_shelx_space_group_comment       
;
The symmetry employed for this shelxl refinement is uniquely defined
by the following loop, which should always be used as a source of
symmetry information in preference to the above space-group names.
They are only intended as comments.
;
_space_group_crystal_system      monoclinic
_space_group_IT_number           11
_space_group_name_H-M_alt        'P 1 21/m 1'
_space_group_name_Hall           '-P 2yb'
loop_
_space_group_symop_operation_xyz
'x, y, z'
'-x, y+1/2, -z'
'-x, -y, -z'
'x, -y-1/2, z'

_cell_length_a                   6.2444(3)
_cell_length_b                   9.2125(4)
_cell_length_c                   6.7656(3)
_cell_angle_alpha                90
_cell_angle_beta                 94.855(2)
_cell_angle_gamma                90
_cell_volume                     387.81(3)
_cell_formula_units_Z            2
_cell_measurement_reflns_used    5662
_cell_measurement_temperature    100.00
_cell_measurement_theta_max      28.284
_cell_measurement_theta_min      3.022
_shelx_estimated_absorpt_T_max   0.969
_shelx_estimated_absorpt_T_min   0.826
_exptl_absorpt_coefficient_mu    0.421
_exptl_absorpt_correction_T_max  0.7457
_exptl_absorpt_correction_T_min  0.6757
_exptl_absorpt_correction_type   multi-scan
_exptl_absorpt_process_details   
;
SADABS-2016/2 (Bruker,2016/2) was used for absorption correction.
wR2(int) was 0.1230 before and 0.0623 after correction.
The Ratio of minimum to maximum transmission is 0.9061.
The \l/2 correction factor is Not present.
;
_exptl_absorpt_special_details   ?
_exptl_crystal_colour            'clear colourless'
_exptl_crystal_colour_lustre     clear
_exptl_crystal_colour_primary    colourless
_exptl_crystal_density_diffrn    1.367
_exptl_crystal_density_meas      ?
_exptl_crystal_density_method    ?
_exptl_crystal_description       plate
_exptl_crystal_F_000             168
_exptl_crystal_size_max          0.472
_exptl_crystal_size_mid          0.142
_exptl_crystal_size_min          0.074
_exptl_transmission_factor_max   ?
_exptl_transmission_factor_min   ?
_diffrn_reflns_av_R_equivalents  0.0434
_diffrn_reflns_av_unetI/netI     0.0189
_diffrn_reflns_Laue_measured_fraction_full 0.997
_diffrn_reflns_Laue_measured_fraction_max 0.998
_diffrn_reflns_limit_h_max       7
_diffrn_reflns_limit_h_min       -7
_diffrn_reflns_limit_k_max       11
_diffrn_reflns_limit_k_min       -11
_diffrn_reflns_limit_l_max       8
_diffrn_reflns_limit_l_min       -8
_diffrn_reflns_number            8522
_diffrn_reflns_point_group_measured_fraction_full 0.997
_diffrn_reflns_point_group_measured_fraction_max 0.998
_diffrn_reflns_theta_full        25.242
_diffrn_reflns_theta_max         26.352
_diffrn_reflns_theta_min         3.022
_diffrn_ambient_temperature      100.00
_diffrn_detector_area_resol_mean ?
_diffrn_measured_fraction_theta_full 0.997
_diffrn_measured_fraction_theta_max 0.998
_diffrn_measurement_device_type  'Bruker D8 Venture'
_diffrn_measurement_method       '\f and \w scans'
_diffrn_radiation_type           MoK\a
_diffrn_radiation_wavelength     0.71073
_diffrn_source                   ?
_diffrn_source_current           1.0
_diffrn_source_power             0.05
_diffrn_source_voltage           50.0
_diffrn_standards_number         0
_reflns_Friedel_coverage         0.000
_reflns_Friedel_fraction_full    .
_reflns_Friedel_fraction_max     .
_reflns_number_gt                769
_reflns_number_total             843
_reflns_special_details          
;
 Reflections were merged by SHELXL according to the crystal
 class for the calculation of statistics and refinement.
 
 _reflns_Friedel_fraction is defined as the number of unique
 Friedel pairs measured divided by the number that would be
 possible theoretically, ignoring centric projections and
 systematic absences.
;
_reflns_threshold_expression     'I > 2\s(I)'
_computing_cell_refinement       'SAINT V8.40B (?, 2016)'
_computing_data_collection       ?
_computing_data_reduction        'SAINT V8.40B (?, 2016)'
_computing_molecular_graphics    'Olex2 1.5-alpha (Dolomanov et al., 2009)'
_computing_publication_material  'Olex2 1.5-alpha (Dolomanov et al., 2009)'
_computing_structure_refinement  'olex2.refine 1.5-alpha (Bourhis et al., 2015)'
_computing_structure_solution    'olex2.solve 1.5-alpha (Bourhis et al., 2015)'
_refine_diff_density_max         0.249
_refine_diff_density_min         -0.305
_refine_diff_density_rms         0.047
_refine_ls_extinction_coef       .
_refine_ls_extinction_method     none
_refine_ls_goodness_of_fit_ref   1.116
_refine_ls_hydrogen_treatment    constr
_refine_ls_matrix_type           full
_refine_ls_number_parameters     54
_refine_ls_number_reflns         843
_refine_ls_number_restraints     0
_refine_ls_R_factor_all          0.0312
_refine_ls_R_factor_gt           0.0253
_refine_ls_restrained_S_all      1.116
_refine_ls_shift/su_max          0.000
_refine_ls_shift/su_mean         0.000
_refine_ls_structure_factor_coef Fsqd
_refine_ls_weighting_details     
'w=1/[\s^2^(Fo^2^)+(0.0254P)^2^+0.2349P] where P=(Fo^2^+2Fc^2^)/3'
_refine_ls_weighting_scheme      calc
_refine_ls_wR_factor_gt          0.0621
_refine_ls_wR_factor_ref         0.0682
_refine_special_details          ?
_olex2_refinement_description    
;
1. Fixed Uiso
 At 1.2 times of:
  All C(H) groups
 At 1.5 times of:
  All C(H,H,H) groups, All O(H) groups
2. Others
 Fixed Sof: H1(0.5)
3.a Aromatic/amide H refined with riding coordinates:
 C3(H3), C2(H2)
3.b Idealised Me refined as rotating group:
 C4(H4A,H4B,H4C)
3.c Idealised tetrahedral OH refined as rotating group:
 O1(H1)
;
_atom_sites_solution_hydrogens   geom
_atom_sites_solution_primary     iterative
_atom_sites_solution_secondary   ?
loop_
_atom_site_label
_atom_site_type_symbol
_atom_site_fract_x
_atom_site_fract_y
_atom_site_fract_z
_atom_site_U_iso_or_equiv
_atom_site_adp_type
_atom_site_occupancy
_atom_site_site_symmetry_order
_atom_site_calc_flag
_atom_site_refinement_flags_posn
_atom_site_refinement_flags_adp
_atom_site_refinement_flags_occupancy
_atom_site_disorder_assembly
_atom_site_disorder_group
Cl1 Cl 0.20413(7) 0.250000 0.18874(7) 0.01733(15) Uani 1 2 d S T P . .
O1 O 0.0926(2) 0.250000 0.5950(2) 0.0189(3) Uani 1 2 d S T P . .
H1 H 0.096939 0.237471 0.472379 0.028 Uiso 0.5 1 calc R U P A -1
N1 N 0.2991(2) 0.250000 0.6859(2) 0.0147(3) Uani 1 2 d S T P . .
C3 C 0.7006(3) 0.250000 0.8702(3) 0.0179(4) Uani 1 2 d S T P . .
H3 H 0.842000 0.249999 0.934183 0.021 Uiso 1 2 calc R U P . .
C2 C 0.5974(2) 0.37999(15) 0.82350(19) 0.0172(3) Uani 1 1 d . . . . .
H2 H 0.667940 0.469239 0.856130 0.021 Uiso 1 1 calc R U . . .
C1 C 0.3913(2) 0.38048(15) 0.72926(19) 0.0164(3) Uani 1 1 d . . . . .
C4 C 0.2678(2) 0.51500(16) 0.6744(2) 0.0219(3) Uani 1 1 d . . . . .
H4A H 0.224404 0.514212 0.531760 0.033 Uiso 1 1 calc R U . . .
H4B H 0.358147 0.600099 0.706967 0.033 Uiso 1 1 calc R U . . .
H4C H 0.139616 0.519169 0.748353 0.033 Uiso 1 1 calc R U . . .

loop_
_atom_site_aniso_label
_atom_site_aniso_U_11
_atom_site_aniso_U_22
_atom_site_aniso_U_33
_atom_site_aniso_U_23
_atom_site_aniso_U_13
_atom_site_aniso_U_12
Cl1 0.0175(2) 0.0190(3) 0.0153(2) 0.000 0.00038(17) 0.000
O1 0.0115(6) 0.0302(8) 0.0143(7) 0.000 -0.0025(5) 0.000
N1 0.0111(7) 0.0210(8) 0.0119(7) 0.000 0.0004(6) 0.000
C3 0.0147(9) 0.0265(10) 0.0125(9) 0.000 0.0018(7) 0.000
C2 0.0171(6) 0.0206(7) 0.0140(6) -0.0006(5) 0.0016(5) -0.0034(5)
C1 0.0176(6) 0.0200(7) 0.0120(6) 0.0001(5) 0.0030(5) 0.0002(5)
C4 0.0238(7) 0.0211(7) 0.0206(7) 0.0014(6) -0.0003(6) 0.0034(6)

_geom_special_details            
;
 All esds (except the esd in the dihedral angle between two l.s. planes)
 are estimated using the full covariance matrix.  The cell esds are taken
 into account individually in the estimation of esds in distances, angles
 and torsion angles; correlations between esds in cell parameters are only
 used when they are defined by crystal symmetry.  An approximate (isotropic)
 treatment of cell esds is used for estimating esds involving l.s. planes.
;
loop_
_geom_bond_atom_site_label_1
_geom_bond_atom_site_label_2
_geom_bond_distance
_geom_bond_site_symmetry_2
_geom_bond_publ_flag
O1 H1 0.8400 . ?
O1 N1 1.3808(19) . ?
N1 C1 1.3542(15) . ?
N1 C1 1.3542(15) 4_565 ?
C3 H3 0.9500 . ?
C3 C2 1.3837(17) 4_565 ?
C3 C2 1.3837(17) . ?
C2 H2 0.9500 . ?
C2 C1 1.3868(19) . ?
C1 C4 1.4900(19) . ?
C4 H4A 0.9800 . ?
C4 H4B 0.9800 . ?
C4 H4C 0.9800 . ?

loop_
_geom_angle_atom_site_label_1
_geom_angle_atom_site_label_2
_geom_angle_atom_site_label_3
_geom_angle
_geom_angle_site_symmetry_1
_geom_angle_site_symmetry_3
_geom_angle_publ_flag
N1 O1 H1 109.5 . . ?
C1 N1 O1 117.42(8) . . ?
C1 N1 O1 117.42(8) 4_565 . ?
C1 N1 C1 125.14(16) 4_565 . ?
C2 C3 H3 120.1 4_565 . ?
C2 C3 H3 120.1 . . ?
C2 C3 C2 119.86(18) . 4_565 ?
C3 C2 H2 119.9 . . ?
C3 C2 C1 120.26(13) . . ?
C1 C2 H2 119.9 . . ?
N1 C1 C2 117.24(13) . . ?
N1 C1 C4 118.86(12) . . ?
C2 C1 C4 123.90(13) . . ?
C1 C4 H4A 109.5 . . ?
C1 C4 H4B 109.5 . . ?
C1 C4 H4C 109.5 . . ?
H4A C4 H4B 109.5 . . ?
H4A C4 H4C 109.5 . . ?
H4B C4 H4C 109.5 . . ?

loop_
_geom_torsion_atom_site_label_1
_geom_torsion_atom_site_label_2
_geom_torsion_atom_site_label_3
_geom_torsion_atom_site_label_4
_geom_torsion
_geom_torsion_site_symmetry_1
_geom_torsion_site_symmetry_2
_geom_torsion_site_symmetry_3
_geom_torsion_site_symmetry_4
_geom_torsion_publ_flag
O1 N1 C1 C2 178.99(12) . . . . ?
O1 N1 C1 C4 -0.9(2) . . . . ?
C3 C2 C1 N1 -0.2(2) . . . . ?
C3 C2 C1 C4 179.68(14) . . . . ?
C2 C3 C2 C1 -0.3(3) 4_565 . . . ?
C1 N1 C1 C2 0.7(3) 4_565 . . . ?
C1 N1 C1 C4 -179.14(11) 4_565 . . . ?

_shelx_res_file                  
;
TITL full1_P21_a.res in P2(1)/m
    ogh_d49_9or7.res
    created by SHELXL-2019/1 at 11:09:03 on 11-Sep-2024
REM Old TITL full1_P21 in P2(1)
REM SHELXT solution in P2(1)/m: R1 0.074, Rweak 0.003, Alpha 0.014
REM <I/s> 0.597 for 6 systematic absences, Orientation as input
REM Formula found by SHELXT: C7 Cl N O
CELL 0.71073 6.2444 9.2125 6.7656 90 94.855 90
ZERR 2 0.0003 0.0004 0.0003 0 0.002 0
LATT 1
SYMM -X,0.5+Y,-Z
SFAC C H Cl N O
UNIT 14 20 2 2 2

L.S. 10
PLAN  1
SIZE 0.074 0.142 0.472
TEMP -173.15
CONF
BOND
LIST 4
MORE -1
BOND $H
fmap 2
acta
SHEL 9999 0.8
OMIT -8 0 3
REM <olex2.extras>
REM <HklSrc "%.\\full1_P21_a.hkl">
REM </olex2.extras>

WGHT    0.025400    0.234900
FVAR       2.32816
CL1   3    0.204127    0.250000    0.188744    10.50000    0.01747    0.01901 =
         0.01533    0.00000    0.00038    0.00000
O1    5    0.092625    0.250000    0.594957    10.50000    0.01153    0.03016 =
         0.01431    0.00000   -0.00251    0.00000
PART -1
AFIX 147
H1    2    0.096939    0.237471    0.472379    10.50000   -1.50000
AFIX   0
PART 0
N1    4    0.299081    0.250000    0.685929    10.50000    0.01106    0.02098 =
         0.01193    0.00000    0.00037    0.00000
C3    1    0.700581    0.250000    0.870200    10.50000    0.01467    0.02649 =
         0.01252    0.00000    0.00180    0.00000
AFIX  43
H3    2    0.842000    0.249999    0.934183    10.50000   -1.20000
AFIX   0
C2    1    0.597374    0.379987    0.823503    11.00000    0.01709    0.02057 =
         0.01402   -0.00062    0.00161   -0.00344
AFIX  43
H2    2    0.667940    0.469239    0.856130    11.00000   -1.20000
AFIX   0
C1    1    0.391323    0.380475    0.729260    11.00000    0.01757    0.01998 =
         0.01203    0.00009    0.00302    0.00019
C4    1    0.267802    0.515001    0.674389    11.00000    0.02378    0.02111 =
         0.02055    0.00142   -0.00029    0.00340
AFIX 137
H4A   2    0.224404    0.514212    0.531760    11.00000   -1.50000
H4B   2    0.358147    0.600099    0.706967    11.00000   -1.50000
H4C   2    0.139616    0.519169    0.748353    11.00000   -1.50000
AFIX   0
HKLF 4


REM  full1_P21_a.res in P2(1)/m
REM wR2 = 0.0682, GooF = S = 1.116, Restrained GooF = 1.116 for all data
REM R1 = 0.0253 for 769 Fo > 4sig(Fo) and 0.0312 for all 843 data
REM 54 parameters refined using 0 restraints

END

WGHT      0.0254      0.2349

REM Highest difference peak  0.249,  deepest hole -0.305,  1-sigma level  0.047
Q1    1   0.4940  0.3763  0.7744  11.00000  0.05    0.25
;
_shelx_res_checksum              33308
_shelx_hkl_file                  
;
  -1   0   0 2237.78   63.89
   1   0   0 2170.58   61.89
   1   0   0 2102.79   61.99
   1   0   0 2265.17   62.09
   1   0   0 2247.18   63.99
  -1   0   0 2124.79   61.29
  -1   0   0 2164.58   61.99
  -1   0   0 2045.40   61.59
  -2   0   0 9755.52  272.47
   3   0   0  192.78   17.10
   3   0   0  190.88   17.30
  -3   0   0  190.38   16.80
  -3   0   0  194.08   17.40
   3   0   0  194.88   19.00
  -3   0   0  216.68   17.50
   3   0   0  172.28   15.90
   4   0   0  148.49   16.50
   4   0   0  107.79   16.80
   4   0   0  118.59   18.10
   4   0   0  127.09   21.00
  -4   0   0  131.49   16.10
  -4   0   0  120.79   15.20
  -4   0   0  148.19   17.10
   5   0   0  515.75   35.40
  -5   0   0  511.45   36.90
   5   0   0  512.75   37.70
  -5   0   0  534.25   35.50
   5   0   0  483.75   34.80
   5   0   0  483.65   39.10
   6   0   0  562.44   41.40
  -6   0   0  582.84   44.00
  -6   0   0  576.24   41.80
   6   0   0  574.74   42.60
   6   0   0  582.04   48.30
   6   0   0  546.65   42.50
  -6   0   0  587.74   40.90
  -7   0   0   43.20   15.00
   7   0   0   37.80   13.10
   7   0   0   26.00   13.80
   7   0   0   30.60   16.80
   7   0   0   54.69   20.60
  -7   0   0   68.69   20.10
  -7   0   0   65.09   18.90
  -8   0   0   54.79   19.40
   8   0   0   12.70   18.70
  -8   0   0   32.60   18.10
  -8   0   0   16.50   17.10
   8   0   0   20.30   20.10
   0  -1   0    0.00    0.70
   0  -1   0   -0.50    0.60
   0   1   0    1.70    0.80
   1   1   0 6377.56  170.98
   1   1   0 6600.94  174.78
  -2  -1   0 3358.56   99.99
   2  -1   0 3256.97  101.99
   2  -1   0 3412.56   96.09
   2  -1   0 3263.87   93.09
  -2  -1   0 3267.17  102.49
   2  -1   0 3110.69   93.29
  -2  -1   0 3302.17  102.79
   2   1   0 3315.67  103.19
   2   1   0 3310.57  102.09
   2   1   0 3431.26  101.59
  -2   1   0 3282.97   93.49
  -2   1   0 3352.56   94.99
   3  -1   0  126.29   12.30
   3  -1   0   98.19   15.00
  -3  -1   0   81.19   13.50
  -3  -1   0   95.19   12.20
   3  -1   0  104.09   10.90
   3  -1   0  107.89   12.40
  -3  -1   0   88.39   13.80
   3   1   0   79.39   13.10
  -3   1   0   80.69   10.00
   3   1   0   87.79   14.60
   3   1   0   81.99   14.30
  -3   1   0  110.09   11.70
  -3   1   0  105.99   11.30
   3   1   0  105.09   14.80
   4  -1   0  253.97   21.40
  -4  -1   0  271.17   25.30
   4  -1   0  274.57   21.30
   4  -1   0  257.47   22.40
  -4  -1   0  264.27   24.40
   4  -1   0  228.58   24.40
  -4  -1   0  277.47   23.80
  -4   1   0  257.77   20.40
  -4   1   0  246.18   20.80
   4   1   0  243.08   24.10
   4   1   0  269.47   25.70
  -4   1   0  239.08   20.10
   4   1   0  264.17   24.40
   4   1   0  281.97   24.90
   5  -1   0   16.40    8.60
   5  -1   0   26.80   12.80
  -5  -1   0   12.40    7.60
   5  -1   0    3.50    6.70
  -5  -1   0    7.90    7.20
  -5  -1   0    5.20    7.90
   5  -1   0   10.00    7.00
   5   1   0   15.90    9.10
   5   1   0    6.20    9.10
  -5   1   0   23.90    9.20
   5   1   0    3.10    7.50
  -5   1   0   14.30    6.40
  -5   1   0   18.70    8.60
   5   1   0   19.50    9.10
  -6  -1   0  609.94   42.80
   6  -1   0  603.04   44.10
   6  -1   0  536.95   45.10
   6  -1   0  561.94   38.00
   6  -1   0  591.24   40.40
  -6  -1   0  544.95   43.30
  -6   1   0  562.24   38.00
   6   1   0  637.04   45.30
   6   1   0  567.54   45.80
  -6   1   0  528.55   39.20
  -6   1   0  499.55   38.70
   6   1   0  589.64   45.00
   6   1   0  487.25   44.40
  -7  -1   0   47.90   17.10
  -7  -1   0  -14.30   13.90
   7  -1   0   -3.30   11.80
   7  -1   0   10.70   11.20
   7  -1   0   11.20   12.90
   7  -1   0   34.00   18.60
  -7  -1   0   16.00   14.40
  -7   1   0    1.40   11.00
  -7   1   0   -1.30   11.50
  -7   1   0   19.70   12.70
   7   1   0    5.30   13.30
   7   1   0   11.70   15.90
   7   1   0    9.90   13.10
   7   1   0  -21.80   13.40
  -8  -1   0  474.15   48.50
   8  -1   0  345.67   42.90
   8  -1   0  322.07   46.70
   8   1   0  375.66   50.69
  -8   1   0  382.26   43.50
   8   1   0  285.37   43.90
   0  -2   0 6807.52  187.28
  -1  -2   0 1737.73   56.09
   1  -2   0 1778.52   44.50
  -1  -2   0 1703.23   58.69
   1  -2   0 1624.94   44.70
   1  -2   0 1704.73   49.20
   1  -2   0 1738.03   52.29
  -1  -2   0 1666.73   58.79
  -1   2   0 1772.02   44.00
   1   2   0 1715.13   51.29
   1   2   0 1689.13   55.89
   1   2   0 1604.44   57.59
   1   2   0 1660.43   58.89
  -2  -2   0  862.11   47.30
   2  -2   0  773.82   26.20
   2  -2   0  798.72   30.80
  -2  -2   0  856.71   40.40
  -2  -2   0  766.22   36.30
   2   2   0  824.22   35.40
  -2   2   0  812.02   30.20
   2   2   0  776.72   38.50
  -2   2   0  831.62   26.10
   2   2   0  804.12   40.00
   2   2   0  829.92   37.40
  -2   2   0  811.22   24.30
  -3  -2   0  564.44   33.40
   3  -2   0  602.94   24.40
   3  -2   0  596.84   29.70
  -3  -2   0  568.64   36.20
  -3  -2   0  537.75   35.40
   3  -2   0  584.94   26.10
   3  -2   0  640.14   35.90
   3   2   0  573.54   35.80
  -3   2   0  575.64   28.00
   3   2   0  608.14   34.30
  -3   2   0  567.84   25.40
   3   2   0  566.44   36.20
   3   2   0  580.44   34.40
  -4  -2   0    2.20    5.20
   4  -2   0    7.40    3.30
   4  -2   0    6.80    5.50
   4  -2   0    8.60    5.20
  -4  -2   0   -1.50    6.40
   4  -2   0    5.30    4.10
  -4  -2   0    1.90    4.90
   4  -2   0    7.60    4.40
   4   2   0    7.50    5.60
   4   2   0    2.30    6.40
  -4   2   0   -2.40    3.40
   4   2   0   -6.40    4.90
   4   2   0    8.90    7.00
  -4   2   0   -0.30    3.00
  -5  -2   0   49.99   14.00
  -5  -2   0   59.19   16.50
   5  -2   0   48.00   10.40
  -5  -2   0   38.30   12.60
   5  -2   0   40.70   10.10
   5  -2   0   37.80   13.20
   5  -2   0   50.19   12.40
   5   2   0   54.99   15.40
   5   2   0   29.30   11.20
  -5   2   0   30.00    9.40
  -5   2   0   41.00    9.10
  -5   2   0   36.10    9.00
   5   2   0   27.30   11.70
   5   2   0   64.39   15.40
   6  -2   0   67.79   13.40
   6  -2   0   64.89   14.00
  -6  -2   0   49.40   17.00
   6  -2   0   76.69   21.20
  -6   2   0   64.99   12.80
  -6   2   0   65.19   15.10
   6   2   0   58.89   17.10
   6   2   0   57.99   18.90
  -6   2   0   57.09   13.20
   6   2   0   69.99   18.80
  -7  -2   0  344.97   52.09
   7  -2   0  361.66   38.80
  -7  -2   0  359.36   39.70
  -7  -2   0  331.17   37.70
   7  -2   0  328.87   31.60
   7  -2   0  362.16   29.80
   7  -2   0  375.36   43.80
  -7   2   0  409.06   31.30
   7   2   0  435.06   46.60
   7   2   0  384.86   41.40
   7   2   0  347.87   40.30
  -7   2   0  354.36   37.00
  -8  -2   0  535.45   57.09
   8  -2   0  525.95   43.40
   8   2   0  380.56   60.19
  -8   2   0  418.96   46.20
   0  -3   0   -0.20    1.70
   0  -3   0    0.20    1.50
   0   3   0    0.80    1.70
  -1  -3   0 7574.34  210.78
   1  -3   0 7530.35  193.98
  -1  -3   0 7230.58  210.08
   1  -3   0 7678.93  197.58
  -1  -3   0 7491.45  205.88
   1  -3   0 7320.97  194.48
  -1   3   0 7652.73  192.98
  -1   3   0 7413.76  194.18
   1   3   0 7651.23  196.38
   1   3   0 7800.22  211.08
   1   3   0 7858.41  207.18
   1   3   0 7091.89  210.18
  -2  -3   0 1498.05   63.59
  -2  -3   0 1545.65   63.99
  -2  -3   0 1528.25   59.29
   2  -3   0 1553.74   49.70
   2   3   0 1521.05   59.79
   2   3   0 1506.55   54.39
   2   3   0 1496.45   63.89
   2   3   0 1485.65   62.49
   3  -3   0  196.08   19.30
  -3  -3   0  193.38   19.40
   3  -3   0  206.38    9.20
   3  -3   0  219.18   16.30
  -3  -3   0  204.48   21.60
  -3   3   0  204.98   15.10
  -3   3   0  194.98    8.30
  -3   3   0  192.48    9.10
   3   3   0  192.78   20.70
   3   3   0  182.48   20.10
   3   3   0  192.48   18.10
   3   3   0  172.28   21.00
   4  -3   0  383.66   25.20
  -4  -3   0  353.26   33.20
  -4  -3   0  298.97   27.70
  -4  -3   0  357.56   32.30
   4  -3   0  339.87   18.70
   4  -3   0  345.17   16.70
   4  -3   0  333.97   29.00
  -4   3   0  344.17   16.00
   4   3   0  288.37   29.00
   4   3   0  371.56   30.40
   4   3   0  331.17   31.30
  -4   3   0  297.97   17.20
  -4   3   0  343.67   22.70
   4   3   0  368.36   33.80
   4   3   0  350.36   30.90
  -5  -3   0  143.09   23.00
  -5  -3   0  149.39   25.80
   5  -3   0   82.19   18.00
   5  -3   0  131.79   14.00
   5  -3   0  115.59   11.50
   5  -3   0  125.19   18.90
  -5  -3   0  105.89   20.90
  -5   3   0  157.38   17.50
   5   3   0  124.59   24.20
  -5   3   0  135.79   11.70
   5   3   0  117.69   23.40
   5   3   0  131.69   22.50
  -5   3   0  131.49   13.50
   5   3   0  106.59   21.40
   6  -3   0  282.17   32.60
  -6  -3   0  213.08   33.20
   6  -3   0  276.77   19.90
   6  -3   0  216.28   21.30
  -6  -3   0  255.67   30.80
   6  -3   0  230.88   27.40
  -6   3   0  254.07   20.80
   6   3   0  208.28   32.50
   6   3   0  203.78   29.70
   6   3   0  243.08   33.80
  -6   3   0  208.88   23.80
   6   3   0  207.98   34.30
  -6   3   0  240.28   17.80
   7  -3   0   -4.90   15.30
   7  -3   0   -1.80    7.60
   7  -3   0    5.40    9.60
   7  -3   0    8.50   12.60
  -7  -3   0   20.00   16.10
  -7  -3   0  -25.00   12.60
  -7  -3   0    3.40   17.10
   7   3   0    1.70   17.00
   7   3   0    7.10   16.00
   7   3   0   -0.70   18.80
  -7   3   0   13.10    8.80
  -7   3   0    3.10    6.50
   7   3   0   19.10   20.00
   8  -3   0  182.08   22.00
   8  -3   0  164.88   30.00
   8  -3   0  188.48   24.50
  -8  -3   0  167.88   36.80
  -8   3   0  189.08   24.30
  -8   3   0  157.88   29.00
   8   3   0  141.89   37.50
   0  -4   0 6931.81  194.08
   0  -4   0 7046.29  194.78
   0   4   0 7000.80  193.38
  -1  -4   0 4773.02  146.19
   1  -4   0 4784.42  129.89
  -1  -4   0 5036.00  141.59
   1  -4   0 4814.02  128.09
  -1   4   0 4880.71  128.69
   1   4   0 4650.03  144.39
   1   4   0 4698.33  125.99
   1   4   0 4556.54  144.29
  -1   4   0 4591.44  129.59
  -2  -4   0 7727.83  233.58
   2  -4   0 8368.16  226.78
  -2  -4   0 8012.20  234.68
   2  -4   0 7878.41  211.58
  -2  -4   0 8183.58  227.68
   2   4   0 7858.41  215.98
   2   4   0 7629.34  231.88
   2   4   0 7977.70  227.68
   2   4   0 7805.92  232.38
   2   4   0 7978.60  235.68
   3  -4   0  610.54   34.90
  -3  -4   0  654.03   39.40
  -3  -4   0  596.04   41.70
   3  -4   0  618.44   29.50
  -3  -4   0  539.55   40.10
   3   4   0  601.34   34.00
   3   4   0  582.14   41.70
   3   4   0  591.84   38.50
   3   4   0  607.14   41.40
   3   4   0  603.34   40.70
  -4  -4   0 2057.49   96.19
  -4  -4   0 2161.08   96.99
   4  -4   0 2222.98   78.89
  -4  -4   0 2123.29   90.19
   4  -4   0 2254.17   88.99
   4   4   0 2044.10   93.99
   4   4   0 2195.58   87.19
   4   4   0 2329.67   98.29
   4   4   0 2298.87   95.09
   5  -4   0  651.73   40.10
  -5  -4   0  648.54   52.09
   5  -4   0  679.13   25.50
  -5  -4   0  624.04   50.09
   5  -4   0  633.14   45.90
   5  -4   0  686.63   23.40
   5   4   0  720.53   50.79
  -5   4   0  639.64   20.20
  -5   4   0  700.13   20.30
   5   4   0  629.54   45.40
   5   4   0  635.84   49.50
   5   4   0  602.44   49.00
   6  -4   0   57.99    8.80
  -6  -4   0   55.49   22.80
  -6  -4   0   62.49   18.00
   6  -4   0   83.99    8.60
  -6  -4   0   40.70   19.00
   6  -4   0   41.10   16.20
   6  -4   0   53.79   14.10
  -6   4   0   61.89   15.50
   6   4   0   60.69   19.10
   6   4   0   52.99   16.90
  -6   4   0   71.29    6.70
   6   4   0   36.70   15.50
   6   4   0   30.00   18.70
  -6   4   0   64.59    7.30
   7  -4   0  100.19   21.80
  -7  -4   0  118.09   30.30
  -7  -4   0   88.79   23.30
   7  -4   0  112.69   13.70
   7  -4   0  128.19   27.80
   7  -4   0  126.79   11.90
   7   4   0   89.79   26.80
  -7   4   0  109.69   11.00
   7   4   0  110.89   29.20
   7   4   0   97.69   27.40
  -7   4   0  111.99    9.40
   7   4   0  151.98   33.20
   0  -5   0    5.40    3.70
   0  -5   0    5.30    4.30
   0  -5   0    3.20    3.00
   0   5   0    4.70    4.30
   0   5   0    8.30    5.40
  -1  -5   0 1480.65   57.39
   1  -5   0 1378.66   42.20
  -1  -5   0 1349.86   60.19
  -1  -5   0 1364.26   60.79
   1  -5   0 1342.87   48.80
   1  -5   0 1263.87   47.40
   1   5   0 1407.06   60.49
   1   5   0 1408.46   39.40
  -1   5   0 1381.06   48.60
  -1   5   0 1350.86   46.80
   1   5   0 1384.06   60.59
  -2  -5   0 1164.48   59.99
   2  -5   0 1257.07   51.89
   2  -5   0 1214.98   33.80
   2  -5   0 1171.18   36.50
  -2  -5   0 1189.78   59.99
   2  -5   0 1149.89   42.80
  -2  -5   0 1172.48   54.59
   2   5   0 1139.09   58.99
   2   5   0 1164.08   44.00
   2   5   0 1221.38   60.09
  -2   5   0 1225.48   31.80
  -3  -5   0   15.30    8.70
  -3  -5   0    6.90    6.60
   3  -5   0    1.20    4.80
  -3  -5   0    6.40    7.80
   3  -5   0   12.40    4.80
   3   5   0    5.60    4.20
   3   5   0   -0.10    5.90
   3   5   0   15.60    9.30
   3   5   0   10.10    8.40
  -4  -5   0  499.85   38.80
  -4  -5   0  409.96   39.20
   4  -5   0  474.95   29.20
  -4  -5   0  436.56   40.00
   4  -5   0  509.55   35.80
   4   5   0  467.55   41.50
   4   5   0  481.45   34.00
   4   5   0  502.15   39.90
   4   5   0  531.55   44.30
   5  -5   0   12.60   13.50
   5  -5   0   13.70    7.50
  -5  -5   0   15.50   14.20
   5   5   0   -5.40   10.40
   5   5   0    8.70   10.30
   5   5   0    7.70   10.50
   5   5   0   24.40   12.50
   6  -5   0  388.56   33.20
   6  -5   0  407.96   40.90
  -6  -5   0  387.56   39.40
  -6  -5   0  405.36   45.10
  -6  -5   0  369.36   45.80
   6   5   0  424.16   41.10
   6   5   0  394.26   44.50
   6   5   0  345.27   43.10
   6   5   0  458.45   46.70
  -7  -5   0   -8.00   22.70
   7  -5   0   -4.40   13.20
   7   5   0  -18.80   23.70
   7   5   0    2.10   18.70
   7   5   0   31.20   22.30
   0  -6   0 3702.53  119.39
   0  -6   0 3648.93  115.29
   0  -6   0 3506.15  117.79
   0   6   0 3660.03  117.39
   0   6   0 3657.23  118.39
   1  -6   0  137.99   13.00
  -1  -6   0   93.19   16.50
   1  -6   0   95.39    6.30
  -1  -6   0  126.49   15.00
   1  -6   0  107.69   12.10
  -1  -6   0  104.99   18.00
  -1   6   0  102.09   11.60
  -1   6   0  102.19   10.90
   1   6   0  104.19   17.40
   1   6   0  123.89   18.60
  -2  -6   0  506.55   34.60
  -2  -6   0  487.95   38.20
   2  -6   0  503.75   18.70
   2  -6   0  472.45   20.10
  -2  -6   0  506.25   38.30
   2   6   0  492.65   23.40
  -2   6   0  483.05   16.90
   2   6   0  491.25   37.70
  -2   6   0  450.85   17.90
   2   6   0  488.45   37.60
  -3  -6   0  192.18   30.30
   3  -6   0  194.68   19.40
  -3  -6   0  158.38   24.50
  -3  -6   0  158.58   27.00
   3  -6   0  197.18   16.30
   3   6   0  209.98   18.70
   3   6   0  203.98   25.90
   3   6   0  174.98   27.40
  -4  -6   0    0.20    9.20
  -4  -6   0    7.80   10.30
   4  -6   0    9.90    8.60
   4  -6   0   29.60    8.90
  -4  -6   0    2.00   10.00
   4   6   0   10.50    7.70
   4   6   0   10.70   10.20
   4   6   0   -9.70    8.10
   4   6   0    2.20   10.30
   5  -6   0  133.39   27.30
  -5  -6   0  128.49   25.30
  -5  -6   0  120.09   28.70
   5  -6   0  130.59   18.60
  -5  -6   0  123.19   28.70
   5   6   0  168.48   30.70
   5   6   0  134.59   27.90
   5   6   0  142.29   22.90
  -6  -6   0  -11.60   14.50
   6  -6   0    2.70   10.00
  -6  -6   0   21.40   18.80
   6  -6   0   -6.40   13.00
   6   6   0  -31.20   14.30
   6   6   0    1.40   17.70
   6   6   0    5.70   16.00
   6   6   0    9.70   12.30
   7  -6   0  115.79   23.30
   7  -6   0  146.79   31.50
  -7  -6   0  145.99   34.20
   7   6   0  141.39   36.70
   7   6   0  127.99   31.00
   7   6   0  176.58   41.40
   0  -7   0   -0.50    4.80
   0  -7   0    6.70    6.00
   0  -7   0    4.30    4.90
   0   7   0   -8.50    5.40
   0   7   0   -1.00    5.60
   1  -7   0 2444.06   82.69
   1  -7   0 2353.86   82.89
  -1  -7   0 2548.05   91.99
  -1  -7   0 2420.26   96.99
  -1  -7   0 2197.28   94.49
  -1   7   0 2364.06   81.79
   1   7   0 2336.57   95.19
  -1   7   0 2423.46   80.09
   1   7   0 2471.75   96.69
  -2  -7   0  436.66   37.90
   2  -7   0  501.05   21.00
   2  -7   0  460.15   23.40
  -2  -7   0  440.86   37.80
   2  -7   0  473.75   22.30
  -2  -7   0  490.55   35.70
  -2   7   0  499.95   19.10
   2   7   0  449.46   38.60
   2   7   0  447.46   37.90
  -2   7   0  449.06   20.00
   2   7   0  490.65   20.70
   3  -7   0  289.47   21.00
  -3  -7   0  354.76   32.70
  -3  -7   0  364.26   37.10
   3  -7   0  364.46   25.10
  -3  -7   0  314.17   35.00
   3   7   0  321.67   40.60
   3   7   0  368.56   38.00
   3   7   0  341.67   23.40
  -4  -7   0   97.49   24.90
   4  -7   0  117.19   19.20
   4  -7   0  100.99   15.20
  -4  -7   0  106.59   19.40
  -4  -7   0   79.69   22.20
   4   7   0  104.59   17.20
   4   7   0  109.69   26.60
   4   7   0  126.69   26.00
  -5  -7   0   -3.30   15.60
  -5  -7   0   18.70   16.70
  -5  -7   0   48.50   17.50
   5  -7   0   17.20   10.40
   5  -7   0   37.30   15.10
   5   7   0   29.80   16.80
   5   7   0   44.30   20.90
   5   7   0   38.30   15.30
  -6  -7   0  187.28   36.90
   6  -7   0  201.08   33.40
  -6  -7   0  168.78   35.60
   6  -7   0  174.78   26.10
  -6  -7   0  129.79   28.30
   6   7   0  217.38   41.20
   6   7   0  236.38   38.50
   6   7   0  301.37   47.50
   6   7   0  184.88   29.40
   0  -8   0 7472.35  216.58
   0  -8   0 7436.76  221.48
   0  -8   0 6943.51  220.88
   0   8   0 7171.38  217.18
   0   8   0 7346.17  219.78
  -1  -8   0   72.09   21.10
  -1  -8   0   70.19   15.90
   1  -8   0   65.59   12.00
  -1  -8   0   80.39   16.80
   1  -8   0   64.09   13.20
   1  -8   0   49.99   11.10
   1   8   0   46.20   15.30
   1   8   0  108.99   21.90
  -2  -8   0 1063.79   67.39
  -2  -8   0  994.20   62.59
  -2  -8   0 1006.60   63.59
   2  -8   0  994.00   35.20
   2  -8   0  953.90   38.50
   2  -8   0 1063.39   37.60
  -2   8   0  959.70   35.90
   2   8   0  854.01   57.89
   2   8   0  947.71   60.59
  -3  -8   0   16.10   12.40
  -3  -8   0    6.30   11.40
  -3  -8   0    4.40   10.40
   3  -8   0   19.90    7.10
   3  -8   0   16.00    7.40
   3   8   0    7.00    5.80
   3   8   0   12.30   13.20
   3   8   0    0.60   12.40
  -4  -8   0   11.30   12.10
   4  -8   0   -0.80    6.10
   4  -8   0   -8.70    6.80
  -4  -8   0    0.40   12.20
  -4  -8   0  -14.70   13.60
   4   8   0    4.10   15.30
   4   8   0    6.70   15.40
   4   8   0   -9.70    6.90
  -5  -8   0  387.76   43.40
  -5  -8   0  378.56   48.50
   5  -8   0  402.46   36.10
  -5  -8   0  309.77   45.40
   5  -8   0  365.86   29.10
   5   8   0  290.47   45.50
   5   8   0  423.86   35.20
   5   8   0  307.07   48.10
   6  -8   0  218.18   29.20
   6  -8   0  188.28   32.00
  -6  -8   0  142.69   36.50
   6   8   0  157.38   36.50
   6   8   0  161.18   28.30
   6   8   0  201.38   43.90
   0  -9   0  -11.20    6.80
   0  -9   0    7.10    7.80
   0  -9   0   -1.00    7.80
   0   9   0   -1.20    8.10
  -1  -9   0  386.46   36.60
  -1  -9   0  328.67   35.20
   1  -9   0  389.16   29.70
  -1  -9   0  372.56   33.10
   1  -9   0  369.46   28.60
   1  -9   0  332.57   26.90
  -1   9   0  395.66   28.50
   1   9   0  329.47   33.40
   2  -9   0  376.36   22.20
  -2  -9   0  352.06   35.00
   2  -9   0  362.46   20.60
  -2  -9   0  315.37   38.00
  -2  -9   0  394.76   39.60
  -2   9   0  393.86   19.30
   2   9   0  338.57   37.30
  -2   9   0  350.06   20.10
   2   9   0  359.26   38.20
  -3  -9   0   14.40   14.80
   3  -9   0    6.00    6.70
  -3  -9   0   12.20   13.60
  -3  -9   0   25.50   16.60
   3  -9   0   11.50    7.20
   3   9   0    3.50   15.40
   3   9   0   11.90   14.30
   3   9   0    9.90    4.30
  -4  -9   0  250.87   33.90
   4  -9   0  228.88   21.60
  -4  -9   0  201.78   39.10
   4  -9   0  220.28   23.80
  -4  -9   0  222.68   39.80
   4   9   0  186.98   36.90
   4   9   0  241.08   39.30
   4   9   0  221.18   21.40
   5  -9   0   -9.00   11.20
  -5  -9   0    0.20   22.10
  -5  -9   0   12.30   20.60
   5  -9   0   -6.30    9.50
  -5  -9   0   -2.50   17.70
   5   9   0    1.80   10.90
   5   9   0   -7.40   23.40
   0 -10   0  639.24   44.90
   0 -10   0  581.44   41.30
   0 -10   0  536.55   42.10
   0  10   0  580.24   41.90
   0  10   0  503.15   40.20
   1 -10   0  160.28   20.30
  -1 -10   0  127.19   25.10
   1 -10   0  196.08   21.00
  -1 -10   0  182.28   26.80
  -1 -10   0  188.08   29.50
   1 -10   0  153.08   22.10
  -1  10   0  182.78   20.90
  -1  10   0  129.29   19.50
   1  10   0  182.78   31.00
   1  10   0  160.38   26.60
  -2 -10   0  343.77   40.30
   2 -10   0  380.46   23.80
   2 -10   0  374.96   22.20
  -2 -10   0  359.76   42.20
   2 -10   0  392.96   31.60
  -2 -10   0  392.86   39.80
   2  10   0  405.96   43.70
  -2  10   0  393.36   21.60
  -2  10   0  418.36   22.50
   2  10   0  494.35   48.10
   3 -10   0  144.79   17.70
   3 -10   0   94.19   10.70
  -3 -10   0   91.49   20.50
  -3 -10   0  127.49   33.30
   3  10   0  135.89   35.90
   3  10   0  127.79   31.60
   4 -10   0   69.49   13.30
   4 -10   0   40.20   13.00
  -4 -10   0   43.80   24.60
  -4 -10   0   29.50   26.40
  -4 -10   0   28.70   19.80
   4  10   0   32.10   29.80
   4  10   0   25.60   23.90
   0 -11   0   -4.30   10.50
   0 -11   0   -8.30   10.40
   0 -11   0   -5.50   10.90
   0  11   0    1.20   11.20
   0  11   0   -1.40   12.20
  -1 -11   0  824.12   55.59
   1 -11   0  744.93   45.10
  -1 -11   0  756.72   57.69
   1 -11   0  819.22   48.30
  -1 -11   0  651.13   55.19
  -1  11   0  717.93   44.00
   1  11   0  772.22   55.19
  -1  11   0  803.82   43.60
  -2 -11   0  159.08   28.80
  -2 -11   0  104.79   27.90
   2 -11   0  107.99   18.90
   2 -11   0  120.59   18.40
   2 -11   0  113.29   17.70
   2 -11   0  143.89   15.60
  -2  11   0  152.08   14.60
   2  11   0   94.69   26.60
  -2  11   0  146.39   12.80
  -3 -11   0  209.08   32.90
   3 -11   0  140.29   22.00
  -3 -11   0  133.79   33.20
   3 -11   0  176.18   20.50
   0 -12   0  274.67   34.10
   0 -12   0  188.48   28.70
   0 -12   0  287.07   36.00
   1 -12   0  279.87   29.30
   1 -12   0  198.78   28.50
  -1 -12   0  242.98   35.50
  -1 -12   0  199.98   33.80
   1 -12   0  236.88   26.70
  -1 -12   0  151.68   29.80
   8   0  -1  390.26   43.40
   8   0  -1  315.37   45.10
  -8   0   1  351.26   41.00
   8   0  -1  354.16   51.59
  -8   0   1  355.06   56.79
   7   0  -1  168.18   28.40
  -7   0   1  167.08   27.40
  -7   0   1  233.98   28.80
   7   0  -1  202.98   33.70
   7   0  -1  250.37   32.50
  -7   0   1  168.38   27.10
   7   0  -1  199.48   35.40
  -6   0   1 1620.74   74.89
   6   0  -1 1571.44   79.19
  -6   0   1 1539.05   74.89
   6   0  -1 1612.64   75.69
  -6   0   1 1443.36   72.49
   6   0  -1 1612.64   85.39
   6   0  -1 1539.35   73.19
  -5   0   1  578.04   39.90
   5   0  -1  677.33   46.50
  -5   0   1  614.34   40.00
  -5   0   1  580.94   38.50
   5   0  -1  618.34   41.90
   5   0  -1  619.54   40.20
   5   0  -1  654.83   40.20
   4   0  -1 2301.77   88.29
  -4   0   1 2419.36   87.39
  -4   0   1 2441.86   86.89
   4   0  -1 2393.96   87.49
   4   0  -1 2330.07   85.69
   4   0  -1 2432.36   94.19
  -4   0   1 2302.77   87.29
  -3   0   1  676.53   33.20
   3   0  -1  652.13   32.80
   3   0  -1  630.64   33.30
  -3   0   1  630.94   33.00
  -3   0   1  643.54   34.20
   3   0  -1  660.03   34.20
   2   0  -1  380.86   22.20
  -2   0   1  395.16   21.40
  -2   0   1  457.95   22.40
   2   0  -1  400.16   21.20
   2   0  -1  440.36   26.30
   1   0  -1 1294.17   40.80
  -1   0   1 1275.77   41.00
  -1   0   1 1246.88   40.70
  -1   0   1 1268.27   40.30
   0   0   1   56.39    4.90
   0   0   1   53.09    5.10
   0   0   1   56.69    5.10
   0   0  -1   55.19    5.20
   0   0  -1   62.69    5.20
   0   0  -1   53.99    5.10
  -1   0  -1  515.05   21.90
   1   0   1  546.15   22.80
  -1   0  -1  542.15   22.70
  -1   0  -1  530.45   21.40
   1   0   1  540.55   23.40
  -1   0  -1  541.55   23.60
   1   0   1  539.35   22.00
  -2   0  -1 1177.98   44.20
  -2   0  -1 1155.08   45.10
   2   0   1 1165.18   46.80
   2   0   1 1143.09   45.20
  -2   0  -1 1251.27   48.40
   2   0   1 1208.78   44.30
   2   0   1 1191.38   44.20
  -3   0  -1   67.39   12.50
   3   0   1   69.39   11.90
   3   0   1   81.19   12.40
   3   0   1   50.39   11.00
  -3   0  -1   68.89   10.80
   3   0   1   55.49   10.30
  -3   0  -1   95.49   11.90
  -3   0  -1   81.29   13.10
   4   0   1 2780.42   96.29
  -4   0  -1 2834.52   96.99
  -4   0  -1 2790.42  105.39
   4   0   1 2773.42   98.09
   4   0   1 2691.83  101.99
  -4   0  -1 2584.24   97.99
  -4   0  -1 2724.23   94.89
   4   0   1 2542.95   98.39
   5   0   1  945.41   51.49
   5   0   1  846.62   50.99
  -5   0  -1  823.22   50.49
   5   0   1  833.22   52.89
  -5   0  -1  863.51   48.10
  -5   0  -1  803.62   46.50
   5   0   1  873.61   48.10
   6   0   1  383.36   35.70
  -6   0  -1  389.86   34.30
   6   0   1  372.36   38.50
  -6   0  -1  351.76   32.40
   6   0   1  333.07   36.60
   6   0   1  328.27   30.60
  -7   0  -1  462.05   40.20
   7   0   1  462.85   41.30
  -7   0  -1  383.96   40.70
   7   0   1  426.16   45.20
   7   0   1  429.16   42.00
  -7   0  -1  485.65   41.80
   7   0   1  365.76   40.60
   8   0   1  -22.70   18.10
  -8   0  -1   -6.40   18.50
  -8   0  -1   34.40   20.30
   8   0   1   14.00   20.30
   8  -1  -1   13.00   19.30
   8  -1  -1  -15.60   15.60
  -8  -1   1  -16.10   18.10
  -8   1   1  -13.30   14.50
   8   1  -1   27.80   30.10
   8   1  -1  -14.80   16.90
  -8   1   1   -5.30   15.30
  -8   1   1    2.70   14.80
   8   1  -1    2.10   19.30
  -7  -1   1 1099.79   66.89
  -7  -1   1 1023.30   63.69
   7  -1  -1 1106.39   61.39
   7  -1  -1 1073.39   59.89
  -7  -1   1 1090.39   67.39
   7  -1  -1 1008.30   67.29
   7  -1  -1  870.41   67.59
   7   1  -1 1162.08   71.89
   7   1  -1  935.31   69.89
   7   1  -1 1089.29   67.99
   7   1  -1 1092.79   67.19
  -7   1   1 1095.09   60.49
  -7   1   1  983.10   61.19
  -6  -1   1  -15.80    8.60
   6  -1  -1   -3.20    7.40
  -6  -1   1   -3.30    9.10
   6  -1  -1    5.40    9.20
   6  -1  -1    2.10    6.90
  -6  -1   1  -16.30    9.40
   6  -1  -1    0.70    6.80
   6   1  -1   15.70   10.30
  -6   1   1   -4.40    7.10
   6   1  -1    0.70    8.80
  -6   1   1    4.30    6.90
   6   1  -1    4.50    9.00
   6   1  -1  -19.10    8.20
  -6   1   1    0.20    7.50
   5  -1  -1  820.92   53.59
  -5  -1   1  873.91   52.19
   5  -1  -1  850.31   48.90
   5  -1  -1  844.12   45.00
  -5  -1   1  801.32   50.09
   5  -1  -1  854.01   44.30
  -5  -1   1  907.51   50.19
   5   1  -1  846.12   53.39
  -5   1   1  814.22   44.10
   5   1  -1  831.12   49.80
  -5   1   1  830.22   45.70
   5   1  -1  829.02   50.49
  -5   1   1  836.32   44.90
   5   1  -1  849.91   51.09
  -4  -1   1 3885.41  131.09
   4  -1  -1 3759.42  119.39
   4  -1  -1 3991.70  127.29
   4  -1  -1 3862.01  121.69
   4  -1  -1 4069.89  135.29
  -4  -1   1 3699.73  130.59
  -4  -1   1 3998.60  127.99
   4   1  -1 3756.32  130.09
  -4   1   1 3844.12  121.99
   4   1  -1 3796.42  129.79
   4   1  -1 3965.40  134.69
  -4   1   1 3881.61  120.79
   4   1  -1 3773.22  128.59
  -4   1   1 3852.01  123.29
  -3  -1   1  772.02   41.60
   3  -1  -1  809.12   38.60
   3  -1  -1  853.61   36.70
   3  -1  -1  857.41   35.50
  -3  -1   1  832.12   42.00
  -3  -1   1  861.31   40.20
  -3   1   1  870.11   37.10
   3   1  -1  771.12   39.80
   3   1  -1  858.81   42.90
  -3   1   1  846.52   35.70
  -3   1   1  859.41   38.00
   3   1  -1  849.81   41.60
   2  -1  -1 2573.94   81.39
  -2  -1   1 2364.96   75.59
   2  -1  -1 2373.76   69.59
  -2  -1   1 2359.16   78.89
   2  -1  -1 2330.57   71.29
  -2  -1   1 2378.96   78.99
   2   1  -1 2402.36   76.89
   2   1  -1 2216.48   78.59
  -2   1   1 2457.85   74.09
   2   1  -1 2371.26   78.29
  -2   1   1 2290.87   70.59
  -1  -1   1 7143.79  207.48
   1  -1  -1 7653.73  195.48
   1   1  -1 7233.48  209.18
  -1   1   1 7355.46  194.18
   0  -1   1 2316.47   62.39
   0  -1  -1 2453.85   67.39
   0  -1  -1 2309.27   67.09
   0  -1   1 2364.86   66.99
   0  -1   1 2418.76   67.89
   0  -1  -1 2367.06   66.39
   0   1   1 2419.56   66.99
   0   1   1 2530.15   68.19
   0   1  -1 2278.87   68.09
   0   1  -1 2271.57   62.49
   0   1  -1 2401.66   67.39
  -1  -1  -1  935.51   35.90
   1  -1   1  960.40   29.10
  -1  -1  -1  945.11   36.40
  -1  -1  -1  961.20   34.70
   1  -1   1  932.91   34.70
  -1  -1  -1  933.41   35.70
   1  -1   1  995.50   31.70
  -1   1  -1  982.20   32.00
   1   1   1  920.21   35.50
  -1   1  -1  950.10   28.90
  -1   1  -1  993.80   32.00
   1   1   1  896.51   36.30
   1   1   1  974.80   34.60
  -1   1  -1  898.21   34.70
  -2  -1  -1  724.63   35.10
  -2  -1  -1  700.93   34.00
   2  -1   1  685.83   29.60
  -2  -1  -1  718.93   33.30
   2  -1   1  713.03   28.50
   2  -1   1  698.03   28.80
   2  -1   1  718.23   34.00
  -2  -1  -1  724.63   34.20
  -2   1  -1  733.03   34.70
  -2   1  -1  744.93   30.40
   2   1   1  779.22   34.50
   2   1   1  698.63   33.40
  -2   1  -1  702.33   28.20
   2   1   1  663.23   33.60
   2   1   1  708.83   35.00
  -2   1  -1  777.22   29.40
   3  -1   1 7540.85  213.78
  -3  -1  -1 7678.43  219.28
   3  -1   1 7960.50  211.98
  -3  -1  -1 7634.34  223.38
   3  -1   1 7492.85  214.98
  -3  -1  -1 7987.10  224.68
   3  -1   1 7882.81  223.78
  -3  -1  -1 7575.24  223.18
   3   1   1 7573.04  223.88
  -3   1  -1 7830.22  224.48
   3   1   1 7528.65  219.88
  -3   1  -1 7860.41  211.68
  -3   1  -1 7579.94  214.68
   3   1   1 7795.02  221.38
   3   1   1 8002.00  223.48
  -3   1  -1 7570.24  211.88
   4  -1   1   47.30   10.20
   4  -1   1   35.00    9.70
   4  -1   1   49.20   13.30
  -4  -1  -1   41.50   11.50
  -4  -1  -1   45.20   12.60
  -4  -1  -1   26.40    9.90
   4  -1   1   35.80    9.30
  -4  -1  -1   42.20   11.70
  -4   1  -1   24.40    9.70
  -4   1  -1   38.30    9.00
   4   1   1   38.60    9.50
  -4   1  -1   57.49   11.10
  -4   1  -1   36.60    9.20
   4   1   1   42.90   11.10
   4   1   1   38.10   12.40
   4   1   1   47.30   11.20
   5  -1   1 1042.60   53.79
  -5  -1  -1  944.61   53.09
   5  -1   1  957.90   47.70
  -5  -1  -1  877.91   55.59
  -5  -1  -1  923.41   50.99
   5  -1   1  940.71   56.99
  -5   1  -1  929.11   50.89
  -5   1  -1  947.41   47.40
   5   1   1  953.30   54.49
   5   1   1  926.61   56.29
   5   1   1  977.00   54.39
   5   1   1  960.30   57.89
  -5   1  -1  972.30   49.30
   6  -1   1  913.41   61.09
   6  -1   1  850.91   54.69
   6  -1   1  942.41   50.59
  -6  -1  -1  813.72   52.59
  -6  -1  -1  879.01   58.89
  -6  -1  -1  916.51   56.79
   6   1   1  912.71   56.19
   6   1   1  885.41   60.49
  -6   1  -1  953.60   53.69
   6   1   1  936.11   61.79
   6   1   1 1003.30   61.69
  -6   1  -1  946.21   53.19
   7  -1   1  229.08   33.40
   7  -1   1  279.77   29.90
   7  -1   1  207.78   31.70
  -7  -1  -1  251.87   35.00
  -7  -1  -1  173.48   27.90
   7  -1   1  186.08   34.80
  -7  -1  -1  169.28   29.90
  -7   1  -1  235.88   28.20
   7   1   1  215.68   32.20
  -7   1  -1  226.28   31.30
   7   1   1  161.18   32.60
   7   1   1  232.68   37.60
   7   1   1  164.88   29.60
  -7   1  -1  179.58   28.50
   8  -1   1  135.99   31.80
  -8  -1  -1  186.08   34.60
  -8   1  -1  119.99   25.70
   8   1   1  123.69   32.90
  -8   1  -1  206.58   33.30
   8   1   1  164.68   35.50
  -8  -2   1   10.50   22.60
   8  -2  -1   64.99   16.50
   8  -2  -1   22.20   16.00
   8  -2  -1   53.89   23.60
  -8   2   1   -0.20   11.10
  -8   2   1   54.39   20.50
  -8   2   1   22.70   15.10
   8   2  -1   36.70   27.50
   7  -2  -1   23.40   10.70
  -7  -2   1    1.20   11.40
  -7  -2   1   10.20   13.40
  -7  -2   1    1.70   13.00
   7  -2  -1   12.80   16.60
   7  -2  -1   29.70   15.00
   7  -2  -1   20.50   12.20
   7   2  -1    6.30   15.40
   7   2  -1   10.60   16.60
   7   2  -1   16.30   13.20
  -7   2   1    7.50   13.30
   7   2  -1   22.20   18.10
  -7   2   1    9.00    9.90
   6  -2  -1  758.12   55.29
   6  -2  -1  709.63   45.60
   6  -2  -1  691.43   48.70
  -6  -2   1  751.72   54.19
   6  -2  -1  689.93   40.00
   6   2  -1  727.93   53.09
  -6   2   1  713.93   45.60
   6   2  -1  667.23   51.39
   6   2  -1  704.93   53.49
  -6   2   1  718.43   40.90
  -6   2   1  747.63   40.80
   6   2  -1  807.32   55.29
   5  -2  -1  724.53   37.50
   5  -2  -1  760.82   37.30
  -5  -2   1  696.63   49.00
  -5  -2   1  770.22   50.89
   5  -2  -1  699.43   43.80
   5  -2  -1  723.53   49.80
  -5  -2   1  743.13   46.00
  -5   2   1  671.73   35.40
   5   2  -1  714.23   48.00
   5   2  -1  699.63   48.20
  -5   2   1  787.02   38.40
   5   2  -1  676.23   47.40
   5   2  -1  734.53   48.50
  -5   2   1  717.43   41.50
   4  -2  -1  165.98   14.00
   4  -2  -1  143.79   21.00
   4  -2  -1  151.88   17.60
  -4  -2   1  125.39   20.70
   4  -2  -1  140.39   13.40
  -4  -2   1  131.89   17.80
  -4  -2   1  159.68   17.60
   4   2  -1  169.18   20.20
   4   2  -1  132.79   21.30
  -4   2   1  141.09   15.90
  -4   2   1  137.79   12.60
   4   2  -1  169.28   20.40
   4   2  -1  149.29   21.80
   3  -2  -1 3282.37  110.79
   3  -2  -1 3290.77   95.89
  -3  -2   1 3287.17  115.29
   3  -2  -1 3330.27  104.19
   3  -2  -1 3401.56   94.19
  -3  -2   1 3114.69  112.39
  -3  -2   1 3385.96  108.59
  -3   2   1 3445.06  103.09
  -3   2   1 3334.17   98.19
  -3   2   1 3212.58   93.39
   3   2  -1 3295.37  112.49
   3   2  -1 3186.48  113.49
   3   2  -1 3419.06  111.59
   2  -2  -1  582.04   22.70
   2  -2  -1  602.34   28.20
  -2  -2   1  696.83   35.90
  -2  -2   1  648.34   34.70
  -2  -2   1  659.23   31.20
   2  -2  -1  664.53   21.40
  -2  -2   1  637.34   41.10
   2   2  -1  665.73   32.50
  -2   2   1  695.63   21.60
  -2   2   1  650.33   22.90
   2   2  -1  613.54   33.20
   1  -2  -1 4117.19  107.19
  -1  -2   1 4152.48  120.49
  -1  -2   1 4012.20  113.39
  -1  -2   1 3985.40  120.09
   1  -2  -1 4080.49  106.79
  -1   2   1 4156.58  106.49
  -1   2   1 4030.60  107.29
   1   2  -1 3920.61  120.59
   1   2  -1 4106.69  114.79
   1   2  -1 4058.39  119.19
   0  -2  -1  642.74   25.40
   0  -2   1  641.54   26.20
   0  -2   1  614.04   22.90
   0  -2   1  627.54   26.10
   0  -2  -1  687.63   22.50
   0  -2   1  641.54   20.50
   0  -2  -1  635.74   25.80
   0   2  -1  632.64   20.90
   0   2  -1  664.23   23.60
   0   2  -1  662.93   25.80
   0   2   1  646.84   26.30
   0   2  -1  614.94   26.50
  -1  -2  -1 7833.02  210.38
   1  -2   1 7878.11  205.08
   1  -2   1 7798.12  193.98
  -1  -2  -1 7700.13  210.68
  -1  -2  -1 7438.76  210.68
   1   2   1 7779.22  203.48
   1   2   1 7534.05  211.68
  -1   2  -1 7829.52  205.88
   1   2   1 7428.16  209.58
  -2  -2  -1 3788.82  119.19
  -2  -2  -1 3650.13  121.29
   2  -2   1 3789.12  116.79
  -2  -2  -1 3906.71  122.19
   2  -2   1 3931.51  108.49
   2  -2   1 3805.22  107.09
  -2  -2  -1 3860.21  116.49
   2  -2   1 3952.70  106.49
  -2   2  -1 3790.72  105.39
  -2   2  -1 3978.60  106.99
   2   2   1 4001.20  120.59
   2   2   1 3912.01  116.29
  -2   2  -1 3861.41  118.49
  -2   2  -1 3855.91  108.29
   2   2   1 3887.81  123.69
  -3  -2  -1 1629.84   66.89
   3  -2   1 1670.13   66.99
   3  -2   1 1767.12   55.09
   3  -2   1 1596.04   57.69
  -3  -2  -1 1770.62   71.99
   3  -2   1 1601.94   57.69
  -3  -2  -1 1562.04   67.89
  -3  -2  -1 1656.43   66.59
  -3   2  -1 1642.64   53.99
  -3   2  -1 1571.94   57.09
   3   2   1 1619.84   68.09
   3   2   1 1457.25   68.09
   3   2   1 1625.74   67.39
   3   2   1 1584.34   65.09
  -3   2  -1 1676.53   56.39
  -3   2  -1 1753.32   69.19
  -4  -2  -1 3353.76  116.99
   4  -2   1 3210.68  107.19
   4  -2   1 3294.07  100.99
   4  -2   1 3236.08  117.69
  -4  -2  -1 3417.56  120.99
  -4  -2  -1 3345.17  119.49
   4  -2   1 3233.08  107.39
  -4  -2  -1 3322.87  122.39
  -4   2  -1 3283.07  120.49
   4   2   1 3378.46  118.89
   4   2   1 3217.88  122.29
  -4   2  -1 3159.38   99.89
  -4   2  -1 3339.47  104.89
  -4   2  -1 3095.09  105.29
   4   2   1 3246.38  118.19
   4   2   1 3344.67  117.59
   5  -2   1   69.49   14.20
  -5  -2  -1   55.49   15.80
   5  -2   1   41.70    9.90
  -5  -2  -1   71.69   18.00
  -5  -2  -1   48.50   13.90
   5  -2   1   56.99   14.60
   5  -2   1   32.60    9.70
  -5   2  -1   48.90   10.30
  -5   2  -1   53.19   13.50
   5   2   1   48.00   14.50
   5   2   1   39.50   12.30
   5   2   1   41.70   16.10
   5   2   1   27.00   11.30
  -5   2  -1   37.80   10.70
   6  -2   1  277.67   24.00
  -6  -2  -1  233.38   28.70
   6  -2   1  240.98   26.60
   6  -2   1  228.78   26.10
   6  -2   1  204.18   31.30
  -6  -2  -1  256.97   32.20
  -6   2  -1  276.27   32.30
   6   2   1  179.18   28.20
   6   2   1  202.28   32.30
   6   2   1  280.67   33.30
  -6   2  -1  282.57   23.70
   6   2   1  277.57   32.90
   7  -2   1   -2.60   13.40
  -7  -2  -1   42.20   16.50
   7  -2   1    7.40   14.80
  -7  -2  -1    1.20   12.50
   7  -2   1   25.70   11.70
  -7  -2  -1   -5.10   16.60
   7   2   1    6.90   16.40
   7   2   1   23.20   15.20
   7   2   1    4.10   14.00
  -7   2  -1   13.50   10.00
   7   2   1    2.00   17.10
  -7   2  -1   37.50   13.10
   8  -2   1  -17.20   17.20
   8  -2   1  -40.10   15.80
  -8  -2  -1  -25.00   20.80
  -8   2  -1  -15.20   12.70
   8   2   1  -29.30   22.40
  -8   2  -1   -5.20   16.40
  -8   2  -1   -5.10   15.40
   8   2   1  -48.80   23.40
  -8  -3   1  -18.30   22.10
   8  -3  -1   -8.70    9.50
   8  -3  -1   -4.80   11.00
   8  -3  -1   -3.80   17.00
  -8   3   1   10.80   16.30
  -8   3   1  -16.60    9.10
   8   3  -1  -33.50   20.10
  -8   3   1   -4.40   11.30
  -7  -3   1  487.95   51.19
   7  -3  -1  535.45   31.50
   7  -3  -1  490.35   45.90
   7  -3  -1  493.65   52.89
  -7  -3   1  581.74   49.40
  -7  -3   1  466.05   50.89
   7  -3  -1  566.04   32.90
  -7   3   1  599.84   45.20
   7   3  -1  482.75   49.90
  -7   3   1  535.65   30.70
   7   3  -1  509.65   52.39
   7   3  -1  502.75   53.29
   7   3  -1  450.55   50.69
  -7   3   1  535.35   30.00
  -6  -3   1  671.93   55.19
   6  -3  -1  692.33   48.80
   6  -3  -1  727.13   35.20
   6  -3  -1  735.43   35.10
   6  -3  -1  675.03   51.89
   6   3  -1  701.83   52.79
   6   3  -1  785.62   54.69
  -6   3   1  722.73   33.70
   6   3  -1  661.13   52.29
  -6   3   1  697.03   32.90
   6   3  -1  717.83   54.49
  -6   3   1  647.54   43.80
   5  -3  -1 4452.15  146.89
   5  -3  -1 4700.53  160.08
  -5  -3   1 4343.87  151.88
   5  -3  -1 4546.75  127.99
  -5  -3   1 4287.87  161.08
   5  -3  -1 4518.95  127.09
  -5  -3   1 4310.67  160.58
  -5   3   1 4356.46  125.09
  -5   3   1 4313.67  142.09
   5   3  -1 4423.36  159.58
   5   3  -1 4412.26  157.68
   5   3  -1 4316.07  155.68
   5   3  -1 4205.48  158.88
  -5   3   1 4563.44  126.09
   4  -3  -1  598.54   34.90
  -4  -3   1  579.74   42.90
   4  -3  -1  583.04   38.80
  -4  -3   1  524.85   41.10
  -4  -3   1  542.05   36.80
   4  -3  -1  571.54   22.80
   4  -3  -1  562.94   23.70
   4   3  -1  637.14   42.70
  -4   3   1  575.54   33.10
   4   3  -1  477.15   36.10
  -4   3   1  574.04   22.60
  -4   3   1  590.14   22.00
   4   3  -1  501.05   37.60
   4   3  -1  521.05   39.90
  -3  -3   1  797.32   41.50
  -3  -3   1  777.02   46.70
  -3  -3   1  771.32   45.90
   3  -3  -1  837.22   24.20
   3  -3  -1  800.52   25.50
   3  -3  -1  881.01   38.60
   3  -3  -1  789.42   41.90
   3   3  -1  798.42   43.30
  -3   3   1  797.52   23.30
   3   3  -1  700.93   43.30
   3   3  -1  800.92   46.40
  -2  -3   1  102.09   12.50
  -2  -3   1   73.19   13.30
   2  -3  -1  106.49   10.70
   2  -3  -1   87.79    4.90
   2  -3  -1   89.09    4.30
  -2  -3   1   74.49   14.10
   2   3  -1   84.79   13.30
   2   3  -1   81.09   13.70
   1  -3  -1  213.88   11.80
   1  -3  -1  224.58   11.00
  -1  -3   1  199.18   17.10
  -1  -3   1  208.18   17.30
  -1  -3   1  223.78   21.30
   1   3  -1  217.78   18.50
   1   3  -1  249.68   18.80
   1   3  -1  237.58   15.80
  -1   3   1  228.18   10.80
  -1   3   1  226.78   12.10
   0  -3  -1 1750.12   59.39
   0  -3  -1 1810.62   50.69
   0  -3   1 1824.32   52.79
   0  -3   1 1774.82   60.09
   0  -3   1 1827.72   60.19
   0   3  -1 1736.73   60.79
   0   3  -1 1873.41   53.59
   0   3  -1 1706.53   58.29
   0   3   1 1746.03   59.89
  -1  -3  -1 1166.08   48.70
   1  -3   1 1291.37   40.30
  -1  -3  -1 1119.59   48.80
   1  -3   1 1175.38   40.50
  -1  -3  -1 1177.28   48.60
   1  -3   1 1218.08   33.20
  -1  -3  -1 1210.78   40.50
   1  -3   1 1230.58   42.00
   1   3   1 1176.88   50.09
  -1   3  -1 1282.17   39.40
   1   3   1 1177.18   39.80
  -1   3  -1 1186.28   42.60
  -1   3  -1 1151.18   41.00
   1   3   1 1230.18   49.30
  -2  -3  -1  165.38   17.60
   2  -3   1  172.58   15.00
   2  -3   1  143.29    9.50
  -2  -3  -1  156.08   16.50
   2  -3   1  154.98   10.10
  -2  -3  -1  149.39   13.70
   2  -3   1  173.98   10.60
  -2  -3  -1  194.58   19.40
  -2   3  -1  147.19   14.90
   2   3   1  123.69   18.60
  -2   3  -1  176.18   10.70
   2   3   1  180.88   14.80
  -3  -3  -1 1479.55   68.59
   3  -3   1 1589.84   55.29
   3  -3   1 1559.74   64.29
  -3  -3  -1 1567.94   67.09
  -3  -3  -1 1511.55   63.39
   3  -3   1 1630.64   49.90
  -3  -3  -1 1625.84   72.19
   3  -3   1 1556.54   53.09
  -3   3  -1 1506.45   51.59
  -3   3  -1 1544.95   65.69
   3   3   1 1547.25   62.89
   3   3   1 1635.84   70.19
   3   3   1 1485.65   70.49
   3   3   1 1550.84   67.59
  -3   3  -1 1523.35   52.39
  -4  -3  -1 1522.75   77.29
  -4  -3  -1 1603.94   73.69
   4  -3   1 1701.23   55.69
   4  -3   1 1769.72   75.69
   4  -3   1 1642.14   63.49
   4  -3   1 1660.43   61.59
  -4  -3  -1 1537.45   76.29
   4   3   1 1674.73   72.99
   4   3   1 1789.42   82.89
   4   3   1 1625.04   76.39
  -4   3  -1 1624.14   60.19
  -4   3  -1 1718.13   61.19
   4   3   1 1694.83   76.69
  -4   3  -1 1635.94   75.29
  -5  -3  -1 3874.51  144.89
   5  -3   1 3927.61  127.99
  -5  -3  -1 3891.71  140.79
   5  -3   1 3956.20  124.99
  -5  -3  -1 3806.02  147.19
   5   3   1 3759.72  148.09
   5   3   1 3635.84  140.69
  -5   3  -1 3738.23  122.29
   5   3   1 3807.32  138.99
  -5   3  -1 3593.14  120.39
   5   3   1 3762.02  142.09
  -6  -3  -1  251.27   31.00
   6  -3   1  310.57   29.70
   6  -3   1  258.97   20.60
  -6  -3  -1  218.48   35.00
   6  -3   1  227.88   34.70
   6  -3   1  281.47   26.20
   6  -3   1  252.67   25.20
  -6  -3  -1  282.77   35.80
   6   3   1  242.38   39.50
  -6   3  -1  250.57   25.60
  -6   3  -1  255.47   24.10
   6   3   1  250.97   34.70
   6   3   1  271.57   32.90
   6   3   1  211.98   32.80
   7  -3   1  410.46   28.50
   7  -3   1  354.76   33.20
  -7  -3  -1  351.56   49.60
  -7  -3  -1  450.25   46.80
   7  -3   1  344.47   46.90
   7  -3   1  394.86   38.10
  -7  -3  -1  352.06   42.00
   7   3   1  344.57   43.60
   7   3   1  367.06   41.30
   7   3   1  351.26   45.00
   7   3   1  419.36   48.50
  -7  -4   1    8.70   17.10
  -7  -4   1   31.80   20.90
  -7  -4   1   31.10   18.30
   7  -4  -1    0.20   18.60
   7  -4  -1   24.60   16.90
   7  -4  -1   32.70    6.30
   7   4  -1   45.80   24.80
   7   4  -1   45.10   21.50
   7   4  -1   54.49   23.00
   7   4  -1   43.40   20.40
   6  -4  -1 2178.68   95.89
   6  -4  -1 2277.87   64.99
  -6  -4   1 2198.88  111.09
  -6  -4   1 2166.88  128.19
   6  -4  -1 2312.17  108.79
   6  -4  -1 2356.56   65.29
   6   4  -1 2468.15  113.39
   6   4  -1 2404.76  113.49
   6   4  -1 2299.27  106.69
   6   4  -1 2285.57  109.79
   5  -4  -1   17.00    9.90
  -5  -4   1    0.30    8.50
  -5  -4   1   13.50    9.90
  -5  -4   1    4.00    9.20
   5   4  -1    9.20   10.10
   5   4  -1    9.30   12.80
   5   4  -1   13.50    8.80
   5   4  -1   12.00    9.70
  -4  -4   1  663.23   49.10
  -4  -4   1  727.63   50.89
  -4  -4   1  813.62   46.40
   4  -4  -1  718.43   44.50
   4  -4  -1  711.63   39.30
   4   4  -1  713.03   49.20
   4   4  -1  745.23   47.30
   4   4  -1  687.13   49.40
   4   4  -1  747.33   44.90
   3  -4  -1  412.06   28.50
   3  -4  -1  415.16   25.20
  -3  -4   1  365.56   31.90
  -3  -4   1  354.46   27.90
  -3  -4   1  462.75   35.50
   3   4  -1  402.46   30.90
   3   4  -1  348.67   31.80
   3   4  -1  413.66   28.30
   3   4  -1  415.76   33.10
  -2  -4   1    3.10    6.00
   2  -4  -1   14.50    5.40
   2  -4  -1    9.40    4.40
  -2  -4   1   12.10    5.60
   2  -4  -1    8.30    1.10
  -2  -4   1    7.90    5.70
   2  -4  -1    8.60    1.30
   2   4  -1    9.10    6.00
   2   4  -1    5.50    6.20
   1  -4  -1   77.49    8.40
   1  -4  -1   84.39    7.60
  -1  -4   1   70.09   13.50
  -1  -4   1   74.99    9.40
  -1  -4   1   81.59   14.10
  -1  -4   1   71.19   12.80
   1   4  -1   67.59   12.50
  -1   4   1   94.69    8.60
  -1   4   1   66.99    6.80
   1   4  -1   69.79   12.00
   1   4  -1   66.09   10.30
   0  -4   1  318.97   21.50
   0  -4   1  363.06   22.50
   0  -4  -1  350.46   22.60
   0  -4  -1  380.26   13.60
   0  -4  -1  373.26   22.10
   0  -4   1  342.97   17.70
   0   4  -1  324.87   20.70
   0   4  -1  339.77   22.70
   0   4   1  334.87   22.20
   0   4  -1  377.86   16.30
  -1  -4  -1  236.38   13.70
   1  -4   1  241.58   15.90
   1  -4   1  238.28   14.70
   1  -4   1  284.07   15.90
  -1  -4  -1  265.87   21.60
  -1  -4  -1  248.18   20.60
  -1  -4  -1  262.57   21.70
  -1   4  -1  249.18   16.60
   1   4   1  257.37   13.50
   1   4   1  232.48   21.10
  -1   4  -1  249.08   14.50
   1   4   1  259.57   21.20
  -1   4  -1  255.57   15.70
   2  -4   1  517.85   20.20
  -2  -4  -1  456.05   32.90
   2  -4   1  533.45   22.20
  -2  -4  -1  507.85   32.60
  -2  -4  -1  506.75   34.70
  -2  -4  -1  532.75   27.30
   2  -4   1  548.55   21.20
   2  -4   1  532.95   28.00
  -2   4  -1  442.66   27.30
  -2   4  -1  488.45   21.90
   2   4   1  442.06   34.30
   2   4   1  544.45   36.60
   2   4   1  497.15   39.20
  -2   4  -1  503.45   20.40
  -3  -4  -1   19.70    8.70
   3  -4   1   11.90    3.70
   3  -4   1   12.50    5.90
  -3  -4  -1   10.90    6.60
  -3  -4  -1   22.80    9.80
   3  -4   1   12.00    4.40
   3  -4   1   10.90    3.40
   3   4   1   18.10    8.30
   3   4   1   14.80    6.40
  -3   4  -1   13.40    3.10
  -3   4  -1   15.80    4.50
  -3   4  -1   22.40    7.10
   3   4   1    8.80    7.90
   3   4   1   19.80    8.90
  -4  -4  -1 1876.81   88.09
  -4  -4  -1 1956.00   91.19
  -4  -4  -1 1922.01   85.59
   4  -4   1 1874.91   68.29
   4  -4   1 1842.62   57.79
   4  -4   1 1820.02   63.49
   4  -4   1 1994.20   81.99
   4   4   1 1933.81   92.19
   4   4   1 2045.40   87.89
   4   4   1 1968.20   80.09
  -4   4  -1 1881.01   65.39
  -4   4  -1 1825.22   57.79
   4   4   1 1859.21   86.59
  -4   4  -1 1879.51   62.19
  -4   4  -1 1891.51   83.09
   5  -4   1  624.84   37.20
   5  -4   1  606.44   32.80
  -5  -4  -1  650.13   51.39
  -5  -4  -1  608.04   49.20
   5  -4   1  720.23   49.40
   5   4   1  586.54   44.30
  -5   4  -1  655.93   35.50
   5   4   1  639.04   49.40
   5   4   1  586.14   51.39
  -5   4  -1  665.93   27.50
   5   4   1  600.94   47.40
   6  -4   1  331.67   24.60
   6  -4   1  346.07   38.00
  -6  -4  -1  310.27   39.20
  -6  -4  -1  421.86   43.70
  -6  -4  -1  350.16   37.30
   6  -4   1  311.47   19.80
   6  -4   1  301.47   28.60
   6   4   1  376.96   37.40
   6   4   1  341.87   39.70
   6   4   1  240.98   39.60
  -6   4  -1  323.77   22.80
   6   4   1  404.56   41.80
  -6   4  -1  325.67   27.80
   6   4   1  315.07   39.80
  -6   4  -1  300.67   19.20
   7  -4   1  332.97   35.70
  -7  -4  -1  375.46   44.40
  -7  -4  -1  364.46   45.50
   7  -4   1  367.46   22.80
  -7  -4  -1  388.46   49.99
   7  -4   1  325.27   26.90
  -7   4  -1  373.86   34.20
   7   4   1  273.77   44.50
   7   4   1  278.97   43.50
  -7   4  -1  312.27   24.10
   7   4   1  288.77   48.30
   7   4   1  253.77   38.60
  -7  -5   1  277.97   45.20
   7  -5  -1  229.98   35.80
   7  -5  -1  300.57   50.79
   7   5  -1  269.67   39.90
   7   5  -1  231.48   41.60
   7   5  -1  309.07   46.60
  -6  -5   1  528.05   51.79
   6  -5  -1  532.55   45.00
  -6  -5   1  488.55   51.09
  -6  -5   1  471.95   44.90
   6  -5  -1  541.75   41.30
   6   5  -1  468.85   45.10
   6   5  -1  502.45   48.30
   6   5  -1  468.45   46.70
   6   5  -1  458.05   48.90
   5  -5  -1 2197.18   87.89
  -5  -5   1 2123.89   96.09
   5  -5  -1 2215.48   99.59
  -5  -5   1 2026.00  104.59
   5   5  -1 2113.49  106.99
   5   5  -1 2178.38  101.39
   5   5  -1 2225.88   95.79
   5   5  -1 2411.66  108.79
   4  -5  -1  823.32   41.80
   4  -5  -1  783.92   46.10
  -4  -5   1  676.73   59.49
  -4  -5   1  635.94   50.09
  -4  -5   1  672.23   45.60
   4   5  -1  738.53   52.29
   4   5  -1  778.62   54.49
   4   5  -1  768.82   49.80
   4   5  -1  763.92   45.30
   3  -5  -1  241.18   22.10
  -3  -5   1  304.87   31.30
  -3  -5   1  234.38   23.80
   3  -5  -1  270.87   20.50
  -3  -5   1  233.28   26.70
   3   5  -1  279.37   29.30
   3   5  -1  282.77   25.80
   3   5  -1  283.67   29.00
   3   5  -1  259.97   22.40
  -2  -5   1  126.99   21.60
  -2  -5   1  160.18   20.30
  -2  -5   1  148.99   16.30
   2  -5  -1  143.19   14.00
   2  -5  -1  165.68    8.20
   2  -5  -1  171.88    7.90
   2   5  -1  207.68   22.10
  -1  -5   1  104.99   12.10
  -1  -5   1  125.29   16.00
   1  -5  -1  148.29   11.50
   1  -5  -1  126.19    9.40
  -1  -5   1  129.19   17.20
   1  -5  -1  126.69   11.80
  -1   5   1  142.89   12.50
   1   5  -1  109.49   17.10
   1   5  -1  109.49   17.20
  -1   5   1  139.59   11.00
   1   5  -1  132.39    9.30
   0  -5  -1 1631.34   62.99
   0  -5   1 1775.12   65.49
   0  -5  -1 1644.74   64.49
   0  -5   1 1740.63   65.99
   0   5  -1 1790.12   51.29
   0   5   1 1613.24   68.89
   0   5   1 1661.83   65.39
   0   5  -1 1809.72   64.39
  -1  -5  -1   70.89   12.70
  -1  -5  -1   46.90   11.40
  -1  -5  -1   59.29   11.80
   1  -5   1   59.69    6.80
   1  -5   1   74.29    7.80
   1  -5   1   47.80    8.80
   1  -5   1   71.49    9.00
  -1   5  -1   62.99    9.10
  -1   5  -1   65.69   10.50
   1   5   1   61.29    5.80
   1   5   1   74.29   13.50
   1   5   1   51.49   12.30
  -1   5  -1   59.49    7.80
  -2  -5  -1  526.45   34.90
   2  -5   1  513.55   20.40
   2  -5   1  478.45   23.10
   2  -5   1  513.75   21.30
  -2  -5  -1  457.55   35.00
  -2  -5  -1  545.75   38.20
   2  -5   1  458.35   26.10
  -2   5  -1  492.35   28.50
   2   5   1  455.75   36.10
   2   5   1  502.65   25.80
  -2   5  -1  485.35   20.30
   2   5   1  486.15   36.30
  -2   5  -1  463.25   22.60
   3  -5   1 1442.76   46.30
   3  -5   1 1469.95   45.90
  -3  -5  -1 1541.85   71.59
   3  -5   1 1369.36   59.99
  -3  -5  -1 1554.64   76.29
  -3  -5  -1 1494.65   74.09
   3  -5   1 1418.16   49.80
   3   5   1 1539.95   60.19
   3   5   1 1500.45   73.39
  -3   5  -1 1407.16   44.30
  -3   5  -1 1542.95   65.39
   3   5   1 1514.15   77.29
  -3   5  -1 1452.35   45.20
  -4  -5  -1  525.25   44.20
   4  -5   1  475.15   18.40
  -4  -5  -1  465.75   42.90
  -4  -5  -1  502.25   39.50
   4  -5   1  489.05   36.40
   4  -5   1  532.15   28.70
   4  -5   1  514.95   22.00
   4   5   1  462.25   33.90
  -4   5  -1  476.75   18.30
   4   5   1  440.66   40.40
   4   5   1  494.35   59.09
   5  -5   1 2440.56   87.89
   5  -5   1 2370.16   68.89
  -5  -5  -1 2360.06  111.89
  -5  -5  -1 2506.45  117.69
   5  -5   1 2423.16   68.99
   5  -5   1 2417.46  102.79
   5   5   1 2341.27   99.59
   5   5   1 2294.57  124.19
   5   5   1 2475.65  118.59
   5   5   1 2402.96  109.69
  -6  -5  -1  101.89   27.30
  -6  -5  -1   88.79   27.20
   6  -5   1  132.39   27.20
   6  -5   1  128.39   21.00
   6  -5   1  108.79    8.00
  -6  -5  -1  125.99   25.60
   6   5   1  121.39   28.70
   6   5   1   89.79   22.60
   6   5   1  119.19   26.80
   6   5   1  110.39   26.80
   7  -5   1  197.68   38.20
   7  -5   1  216.78   31.00
  -7  -5  -1  189.68   35.50
   7   5   1  196.38   43.70
   7   5   1  221.68   36.80
   7   5   1  198.18   40.10
   7   5   1  168.48   36.10
   7  -6  -1   12.60   17.60
  -7  -6   1   18.20   22.00
   7  -6  -1    9.00   20.10
   7   6  -1   -9.60   23.20
   7   6  -1   11.20   25.20
   7   6  -1    4.80   22.60
   6  -6  -1  332.47   39.80
  -6  -6   1  262.67   44.00
  -6  -6   1  435.06   43.50
   6  -6  -1  384.76   34.90
   6   6  -1  378.76   45.40
   6   6  -1  398.16   41.00
   6   6  -1  307.17   45.90
   6   6  -1  350.26   43.50
  -5  -6   1  536.35   50.09
   5  -6  -1  465.75   34.80
  -5  -6   1  519.65   43.70
  -5  -6   1  554.14   51.99
   5   6  -1  441.06   41.50
   5   6  -1  499.15   48.30
   5   6  -1  469.25   38.70
  -4  -6   1  130.69   26.90
  -4  -6   1  195.08   24.70
  -4  -6   1  176.88   31.10
   4  -6  -1  188.38   22.40
   4  -6  -1  173.98   18.60
   4   6  -1  150.78   28.20
   4   6  -1  105.29   24.70
   4   6  -1  158.18   22.40
   4   6  -1  150.68   24.30
   3  -6  -1 1399.96   59.59
  -3  -6   1 1455.75   76.49
  -3  -6   1 1382.06   66.39
   3  -6  -1 1416.86   56.99
  -3  -6   1 1312.87   74.89
   3   6  -1 1409.46   75.59
   3   6  -1 1421.26   68.79
   3   6  -1 1452.85   74.79
   3   6  -1 1381.56   58.19
  -2  -6   1   38.40   13.70
  -2  -6   1   29.90    9.80
  -2  -6   1   59.69   15.10
   2  -6  -1   49.90    5.50
   2  -6  -1   53.79    4.90
   2   6  -1   30.10   10.50
   2   6  -1   41.70   13.70
  -2   6   1   41.90    4.20
  -2   6   1   54.89    4.20
   2   6  -1   47.10    8.70
   1  -6  -1  798.42   37.60
  -1  -6   1  811.82   48.20
  -1  -6   1  857.21   47.40
  -1  -6   1  960.70   43.00
   1  -6  -1  817.62   27.70
   1  -6  -1  854.71   36.50
   1   6  -1  792.62   45.10
  -1   6   1  845.32   35.20
   1   6  -1  865.91   28.80
  -1   6   1  842.32   37.20
   1   6  -1  823.72   48.30
   0  -6   1  153.68   14.30
   0  -6   1  161.78   17.30
   0  -6  -1  131.79   15.10
   0  -6   1  111.09   17.70
   0  -6  -1  142.79   16.50
   0   6   1  171.68   18.50
   0   6  -1  143.79   15.90
   0   6   1  147.89   16.20
   0   6  -1  154.08    8.50
  -1  -6  -1 1701.63   70.39
  -1  -6  -1 1542.55   71.39
   1  -6   1 1722.13   56.29
  -1  -6  -1 1580.74   70.39
   1  -6   1 1629.54   63.39
   1  -6   1 1669.03   52.29
   1  -6   1 1702.93   60.29
  -1   6  -1 1628.44   62.59
  -1   6  -1 1629.44   57.79
   1   6   1 1590.44   70.09
   1   6   1 1556.54   72.19
  -1   6  -1 1644.14   53.89
   2  -6   1 1321.07   43.90
   2  -6   1 1407.66   51.89
  -2  -6  -1 1311.67   66.99
  -2  -6  -1 1309.57   68.69
   2  -6   1 1425.86   45.90
  -2  -6  -1 1368.36   65.39
   2   6   1 1386.06   47.70
   2   6   1 1316.57   66.69
  -2   6  -1 1319.67   48.90
  -2   6  -1 1336.37   53.49
  -2   6  -1 1345.97   44.10
   2   6   1 1297.47   69.19
   3  -6   1  641.74   28.20
   3  -6   1  662.33   37.00
  -3  -6  -1  622.94   47.30
  -3  -6  -1  634.64   48.80
   3  -6   1  628.14   23.30
   3   6   1  673.23   34.80
  -3   6  -1  634.64   22.00
   3   6   1  604.04   44.90
   3   6   1  614.64   57.79
  -3   6  -1  637.64   21.40
  -4  -6  -1 1658.13   82.69
   4  -6   1 1610.14   59.19
  -4  -6  -1 1586.74   88.19
  -4  -6  -1 1594.84   85.49
   4  -6   1 1632.84   72.19
   4   6   1 1752.52   92.79
   4   6   1 1551.04   83.29
   4   6   1 1631.04   69.69
  -5  -6  -1   25.00   18.50
   5  -6   1   10.30    7.50
   5  -6   1   -6.80   10.30
  -5  -6  -1    7.30   14.10
  -5  -6  -1   23.30   14.80
   5   6   1   15.20   10.20
   5   6   1   -3.50   14.20
   5   6   1   -1.50   15.90
   6  -6   1  174.08   22.20
  -6  -6  -1  177.58   34.10
  -6  -6  -1  147.69   32.20
  -6  -6  -1  206.78   38.30
   6  -6   1  196.48   31.40
   6   6   1  193.78   37.60
   6   6   1  159.38   35.00
   6   6   1  184.78   30.20
  -7  -6  -1    2.10   35.20
   7  -6   1   11.30   14.70
   7  -6   1    4.80   22.60
   7   6   1    3.90   26.70
   7   6   1   20.80   31.80
   7   6   1  -22.00   38.10
   6  -7  -1   16.10   16.40
  -6  -7   1   46.70   19.00
   6  -7  -1    7.70   12.60
  -6  -7   1    0.00   18.20
  -6  -7   1    1.80   19.10
   6   7  -1   25.30   20.90
   6   7  -1  -14.90   14.40
   6   7  -1   57.59   25.10
   6   7  -1   21.50   20.40
   5  -7  -1  502.55   36.70
  -5  -7   1  511.35   52.19
  -5  -7   1  464.15   44.90
   5  -7  -1  468.75   40.10
  -5  -7   1  462.95   51.19
   5   7  -1  458.95   46.00
   5   7  -1  482.25   49.90
   5   7  -1  504.95   51.89
   5   7  -1  481.35   40.60
   4  -7  -1 1077.79   55.59
  -4  -7   1 1156.68   74.39
  -4  -7   1 1053.19   72.29
  -4  -7   1 1253.07   66.99
   4  -7  -1 1069.49   51.69
   4   7  -1 1094.49   67.29
   4   7  -1  996.40   69.29
   4   7  -1  965.90   68.19
   4   7  -1 1025.20   53.89
  -3  -7   1  514.75   45.90
   3  -7  -1  501.95   30.90
   3  -7  -1  484.35   30.20
  -3  -7   1  553.04   46.80
   3   7  -1  488.35   29.90
   3   7  -1  431.86   41.80
   3   7  -1  511.05   40.00
   3   7  -1  445.36   42.60
   2  -7  -1  492.95   25.00
  -2  -7   1  528.95   42.00
   2  -7  -1  543.55   23.40
   2  -7  -1  538.45   21.50
  -2  -7   1  533.95   36.20
  -2  -7   1  477.55   41.60
   2   7  -1  570.54   42.80
   2   7  -1  519.15   25.40
  -2   7   1  553.04   20.90
  -2   7   1  526.45   19.70
  -1  -7   1 1256.87   62.89
  -1  -7   1 1317.67   56.09
   1  -7  -1 1149.08   50.99
   1  -7  -1 1236.28   49.90
  -1  -7   1 1191.98   63.19
   1   7  -1 1245.88   33.90
  -1   7   1 1198.28   49.99
  -1   7   1 1152.98   47.50
   1   7  -1 1192.88   62.69
   1   7  -1 1224.98   60.99
   1   7  -1 1221.98   34.10
   0  -7   1  387.46   30.40
   0  -7  -1  429.96   29.90
   0  -7  -1  365.06   29.30
   0  -7   1  403.96   25.50
   0  -7   1  408.86   34.90
   0   7  -1  389.56   28.30
   0   7   1  356.46   27.30
   0   7   1  443.66   31.50
   1  -7   1  265.87   20.30
   1  -7   1  214.38   21.00
   1  -7   1  239.68   17.40
  -1  -7  -1  242.08   24.80
  -1  -7  -1  211.98   25.00
  -1  -7  -1  231.78   25.20
   1   7   1  237.38   24.30
  -1   7  -1  234.38   18.60
  -1   7  -1  236.48   21.40
   1   7   1  221.08   25.40
  -2  -7  -1   32.90   10.80
   2  -7   1   50.39    8.90
  -2  -7  -1   60.99   18.80
   2  -7   1   36.00    6.60
   2  -7   1   48.40    9.30
  -2  -7  -1   54.99   15.40
  -2   7  -1   46.20    8.80
   2   7   1   32.70   13.60
  -2   7  -1   40.40    6.50
   2   7   1   36.40    5.90
   2   7   1   46.80   13.00
  -3  -7  -1 1797.72   94.09
  -3  -7  -1 1846.22   92.49
  -3  -7  -1 2123.29   92.59
   3  -7   1 2030.00   73.99
   3  -7   1 1868.31   56.69
   3  -7   1 1867.01   55.79
   3   7   1 1826.92   91.19
   3   7   1 1893.31   97.39
   3   7   1 1941.31   94.59
   3   7   1 1974.90   69.39
   4  -7   1  -16.20    6.30
   4  -7   1   -0.10    4.60
  -4  -7  -1  -11.90    8.80
  -4  -7  -1   -6.20    9.60
  -4  -7  -1   -3.60   13.00
   4   7   1  -16.80    9.20
   4   7   1  -13.90   10.40
   4   7   1    0.00    7.00
  -5  -7  -1  228.18   38.00
   5  -7   1  245.68   22.30
  -5  -7  -1  258.47   44.20
  -5  -7  -1  222.08   37.30
   5  -7   1  194.58   28.40
   5   7   1  276.97   41.50
   5   7   1  324.67   41.90
   5   7   1  290.47   29.70
  -6  -7  -1  711.43   70.79
   6  -7   1  797.92   45.50
   6  -7   1  933.71   61.69
  -6  -7  -1  857.81   71.79
   6   7   1  864.81   75.69
   6   7   1  884.71   71.49
   6   7   1  796.92   56.99
  -6  -8   1  381.96   56.49
   6  -8  -1  366.26   37.60
   6  -8  -1  365.16   43.00
   6   8  -1  449.26   45.10
   6   8  -1  383.26   54.09
   6   8  -1  562.04   62.09
   6   8  -1  532.55   63.99
  -5  -8   1  135.69   32.80
   5  -8  -1  182.38   27.80
   5  -8  -1  187.68   27.60
  -5  -8   1  197.08   36.00
   5   8  -1  136.79   29.90
   5   8  -1  150.68   24.00
   5   8  -1  147.39   32.00
   5   8  -1  167.28   35.40
  -4  -8   1  582.84   55.29
   4  -8  -1  612.74   38.40
  -4  -8   1  659.73   49.10
   4  -8  -1  500.45   34.60
  -4  -8   1  635.84   57.89
   4   8  -1  600.64   37.10
   4   8  -1  502.05   51.29
   4   8  -1  605.54   55.59
   3  -8  -1  256.17   20.60
  -3  -8   1  297.07   31.80
   3  -8  -1  232.88   22.10
  -3  -8   1  281.67   50.79
  -3  -8   1  190.88   33.80
   3   8  -1  266.57   20.10
   3   8  -1  295.67   35.50
   3   8  -1  206.18   34.30
  -2  -8   1   67.49   18.10
   2  -8  -1   46.20    7.90
  -2  -8   1   54.59   16.30
  -2  -8   1   52.49   13.70
   2  -8  -1   58.89    7.30
   2  -8  -1   42.50    6.30
   2   8  -1   62.59   19.30
   2   8  -1   42.90    6.10
   2   8  -1   58.19    6.60
  -2   8   1   58.59    7.00
  -1  -8   1   30.30   12.60
  -1  -8   1   17.60    8.90
   1  -8  -1   25.20    8.30
  -1  -8   1   16.30    8.30
   1  -8  -1   18.90    7.20
  -1   8   1   20.80    7.80
   1   8  -1   26.00   11.20
   1   8  -1    6.60    9.60
   0  -8  -1    7.10    7.50
   0  -8   1   16.30    7.90
   0  -8  -1    0.50    7.00
   0  -8  -1   20.50    8.90
   0  -8   1    0.90    7.40
   0  -8   1    8.10    7.90
   0   8  -1   32.60   11.00
   0   8   1    4.80    6.70
   0   8  -1    1.90    8.20
   0   8   1   23.90   11.40
   1  -8   1  241.88   19.30
   1  -8   1  232.88   20.30
  -1  -8  -1  302.57   31.80
  -1  -8  -1  255.57   27.40
  -1  -8  -1  270.47   28.50
   1  -8   1  263.87   24.40
  -1   8  -1  225.18   22.20
   1   8   1  254.97   27.50
   1   8   1  245.28   27.30
  -1   8  -1  257.37   21.10
  -2  -8  -1  374.56   36.40
  -2  -8  -1  330.47   36.20
   2  -8   1  341.27   19.00
   2  -8   1  388.96   25.30
  -2  -8  -1  411.56   36.60
   2  -8   1  388.76   22.30
   2  -8   1  368.76   29.10
   2  -8   1  341.67   20.40
   2   8   1  297.77   33.70
   2   8   1  309.07   35.00
  -2   8  -1  339.77   23.20
  -2   8  -1  369.86   20.00
  -3  -8  -1    5.70   11.90
  -3  -8  -1   50.99   16.40
   3  -8   1   26.00    7.30
   3  -8   1   37.60    4.30
   3  -8   1   32.50    4.50
  -3  -8  -1   59.49   17.70
   3  -8   1   36.20    9.20
   3   8   1   47.20    8.50
   3   8   1   30.90   15.50
   3   8   1   20.10   14.30
   4  -8   1  699.93   33.50
  -4  -8  -1  753.42   61.29
  -4  -8  -1  751.62   63.89
  -4  -8  -1  826.92   60.09
   4  -8   1  790.42   45.10
   4   8   1  771.62   41.90
   4   8   1  859.91   66.19
   4   8   1  793.62   62.49
  -5  -8  -1  212.68   38.70
  -5  -8  -1  191.68   34.90
  -5  -8  -1  179.18   34.90
   5  -8   1  133.29   24.40
   5  -8   1  202.38   19.10
   5   8   1  165.28   37.20
   5   8   1  159.68   34.00
   5   8   1  185.78   25.60
  -6  -8  -1  181.08   40.00
   6  -8   1  163.18   30.90
   6  -8   1  114.39   18.00
   6   8   1   95.49   24.60
   6   8   1  166.88   39.10
   6   8   1   91.69   36.20
  -5  -9   1  144.19   34.90
   5  -9  -1  139.39   23.70
  -5  -9   1  169.18   37.90
  -5  -9   1  213.78   34.80
   5  -9  -1  148.89   24.30
   5   9  -1  162.18   24.30
   5   9  -1  134.19   36.30
   4  -9  -1  909.81   48.90
   4  -9  -1  902.31   46.50
  -4  -9   1  934.11   62.39
  -4  -9   1  834.62   68.39
   4   9  -1  897.61   69.59
   4   9  -1  872.91   70.09
   4   9  -1  822.72   44.20
   3  -9  -1  132.99   18.50
   3  -9  -1   88.89   12.90
  -3  -9   1  110.19   24.40
  -3  -9   1   84.09   23.70
  -3  -9   1  148.69   24.10
   3   9  -1  101.09   14.40
   3   9  -1   95.89   24.70
   3   9  -1   91.89   25.50
   2  -9  -1  654.73   30.50
  -2  -9   1  618.14   53.29
  -2  -9   1  736.13   47.30
  -2  -9   1  621.94   51.69
   2  -9  -1  705.13   29.40
   2   9  -1  735.23   53.19
  -2   9   1  717.23   27.50
  -2   9   1  716.73   28.00
  -1  -9   1  131.89   23.60
   1  -9  -1   99.19   16.10
  -1  -9   1   98.09   18.50
   1  -9  -1  115.09   17.00
  -1  -9   1   87.39   19.80
   1   9  -1   99.09   23.20
   0  -9   1   46.70   11.60
   0  -9   1   49.80   13.60
   0  -9   1   60.19   13.00
   0  -9  -1   38.50   13.60
   0  -9  -1   34.30   12.90
   0   9   1   51.09   12.90
   0   9  -1   41.30   15.20
   1  -9   1  259.47   23.20
  -1  -9  -1  238.98   31.00
   1  -9   1  250.77   20.60
  -1  -9  -1  279.87   31.70
   1  -9   1  226.08   25.00
  -1  -9  -1  211.58   26.60
  -1   9  -1  270.57   25.00
   1   9   1  246.08   29.70
   2  -9   1  232.18   18.80
  -2  -9  -1  286.47   32.80
  -2  -9  -1  226.08   35.10
  -2  -9  -1  288.07   32.60
   2  -9   1  256.47   18.40
   2  -9   1  247.58   17.20
   2  -9   1  234.48   20.60
   2   9   1  223.48   33.50
   2   9   1  305.57   33.90
  -2   9  -1  238.08   20.40
  -3  -9  -1 1151.28   74.59
  -3  -9  -1 1098.99   77.09
   3  -9   1 1180.58   45.70
  -3  -9  -1 1236.88   72.29
   3  -9   1 1188.68   44.00
   3  -9   1 1173.98   49.50
   3   9   1 1272.97   80.39
   3   9   1 1175.68   39.80
   3   9   1 1106.39   72.59
   4  -9   1   22.90    7.70
  -4  -9  -1   50.29   29.80
  -4  -9  -1   23.20   18.70
  -4  -9  -1   24.00   21.70
   4  -9   1   24.90   11.20
   4   9   1   31.20   24.00
   4   9   1   16.00    9.00
   4   9   1   37.80   17.50
   5  -9   1  232.68   19.90
  -5  -9  -1  210.68   40.90
  -5  -9  -1  237.68   43.70
   5   9   1  273.37   44.90
   5   9   1  235.88   46.10
  -4 -10   1   18.60   23.50
  -4 -10   1   38.30   26.00
   4 -10  -1   69.49   13.50
   4 -10  -1   66.39   15.30
  -4 -10   1   52.49   17.50
   4  10  -1   27.40   22.70
   4  10  -1   54.49   26.40
  -3 -10   1  515.45   53.69
   3 -10  -1  417.96   17.50
  -3 -10   1  336.97   54.99
  -3 -10   1  428.36   40.80
   3 -10  -1  408.76   32.90
   3  10  -1  393.76   47.10
   3  10  -1  430.16   49.20
   2 -10  -1    8.80    5.80
  -2 -10   1   11.00   11.80
  -2 -10   1    9.50   14.50
   2 -10  -1   10.20    5.30
  -2 -10   1   -5.30   12.80
   2  10  -1   20.10   18.70
  -2  10   1   17.20    6.20
   2  10  -1   19.60   14.40
  -1 -10   1  409.96   40.90
   1 -10  -1  461.35   32.20
  -1 -10   1  397.16   34.20
   1 -10  -1  437.66   37.30
  -1 -10   1  465.35   42.00
   1 -10  -1  444.86   32.80
   1  10  -1  460.05   44.60
  -1  10   1  409.76   29.80
  -1  10   1  448.36   32.00
   1  10  -1  469.95   41.20
   0 -10   1   40.60   12.50
   0 -10  -1   28.60   10.70
   0 -10  -1   45.70   13.50
   0 -10   1   39.30   14.60
   0 -10  -1   56.39   16.90
   0 -10   1   32.50   11.60
   0  10   1   44.20   14.90
   0  10  -1   35.20   13.60
   0  10  -1    4.40   12.20
   0  10   1   35.80   12.00
   1 -10   1  537.45   32.90
   1 -10   1  485.85   37.20
   1 -10   1  536.45   35.90
  -1 -10  -1  504.25   45.80
  -1 -10  -1  458.95   41.20
  -1 -10  -1  533.45   45.50
   1  10   1  477.25   43.20
   1  10   1  433.96   39.60
  -1  10  -1  457.95   36.00
  -1  10  -1  544.35   33.90
  -2 -10  -1  330.57   38.70
   2 -10   1  360.66   21.70
   2 -10   1  358.76   26.70
   2 -10   1  327.57   23.90
  -2 -10  -1  396.56   41.00
  -2 -10  -1  341.27   42.20
   2 -10   1  341.07   22.60
  -2  10  -1  344.17   25.90
  -2  10  -1  375.56   22.20
   2  10   1  321.37   39.00
  -3 -10  -1  176.98   34.10
   3 -10   1  154.98   15.00
   3 -10   1  154.48   16.00
  -3 -10  -1  228.38   41.70
   3 -10   1  179.08   15.90
  -3 -10  -1  139.79   28.80
   3  10   1  205.38   38.30
   3  10   1  134.79   30.70
  -4 -10  -1  641.54   63.89
  -4 -10  -1  453.15   52.79
  -4 -10  -1  468.45   60.29
   4 -10   1  528.95   34.90
   4  10   1  567.84   61.09
   4  10   1  586.54   65.49
  -3 -11   1  159.28   29.80
   3 -11  -1  215.88   25.80
  -3 -11   1  195.68   37.80
   2 -11  -1   -2.10   13.10
  -2 -11   1    5.40   15.00
   2 -11  -1   -5.20    5.10
  -2 -11   1  -13.30   19.70
  -2 -11   1  -26.70   14.80
  -2  11   1    2.40    5.50
   2  11  -1  -24.80   18.60
  -2  11   1   -3.40    4.70
   2  11  -1  -27.80   17.20
   1 -11  -1   20.80    9.60
  -1 -11   1   42.20   17.70
  -1 -11   1   43.00   18.80
   1 -11  -1    4.20    9.90
  -1 -11   1   25.10   16.00
   1 -11  -1   31.40   14.60
   1  11  -1   15.50   17.60
   1  11  -1  -14.60   14.20
  -1  11   1   43.00   13.30
  -1  11   1   28.70   11.80
   0 -11   1  282.07   29.50
   0 -11   1  291.57   31.80
   0 -11  -1  272.07   36.10
   0 -11   1  256.97   33.80
   0 -11  -1  264.17   30.40
   0 -11  -1  255.77   31.30
   0  11  -1  196.08   28.00
   0  11   1  237.88   32.60
   1 -11   1   33.90   11.70
  -1 -11  -1   39.60   21.60
  -1 -11  -1   35.30   15.40
   1 -11   1   31.60   12.10
  -1 -11  -1   35.70   16.90
   1 -11   1   25.50   12.50
   1  11   1   10.50   19.30
  -1  11  -1   19.90   15.30
  -1  11  -1   27.50   12.10
   2 -11   1  -12.60    5.90
  -2 -11  -1  -21.60   14.90
   2 -11   1   -4.60    5.80
  -2 -11  -1    7.00   17.20
   2 -11   1   -6.90    7.60
   2 -11   1   -1.30    8.00
   2  11   1  -42.50   19.10
  -2  11  -1   -5.00    7.50
  -3 -11  -1   73.89   29.70
  -3 -11  -1   82.99   27.60
   1 -12  -1   67.39   21.70
  -1 -12   1   96.89   29.30
   1 -12  -1  112.19   20.50
  -1 -12   1   73.29   25.40
   1 -12  -1  103.39   19.90
  -1 -12   1  102.69   23.20
   0 -12  -1  -41.80   17.20
   0 -12  -1    2.70   14.80
   0 -12   1    8.90   15.40
   0 -12   1  -13.20   13.10
   0 -12   1   -8.60   14.30
   0 -12  -1   -4.00   13.10
   0  12   1    3.90   16.80
   0  12  -1    0.80   21.20
   1 -12   1   58.99   15.30
   1 -12   1   62.39   16.30
  -1 -12  -1   52.99   24.80
  -1 -12  -1   49.99   21.10
   1 -12   1   77.19   19.50
  -8   0   2   20.90   16.60
   8   0  -2    6.70   20.70
  -8   0   2   -6.10   16.20
   8   0  -2   12.70   16.80
  -7   0   2   11.00   13.40
   7   0  -2    4.40   15.40
   7   0  -2    0.00   11.80
   7   0  -2    0.20   11.70
  -7   0   2   -7.80   11.20
   7   0  -2   18.60   12.70
  -7   0   2   12.80   12.70
   6   0  -2  266.77   26.80
   6   0  -2  222.88   28.30
  -6   0   2  229.28   27.20
   6   0  -2  173.08   30.90
  -6   0   2  193.28   28.40
   6   0  -2  235.78   28.90
  -5   0   2  606.44   40.60
  -5   0   2  546.05   37.20
   5   0  -2  626.34   38.80
   5   0  -2  562.74   39.90
   5   0  -2  586.04   44.10
   5   0  -2  564.94   41.00
  -4   0   2    6.90    4.90
   4   0  -2   10.50    6.10
   4   0  -2    3.10    6.40
   4   0  -2   10.90    7.30
  -4   0   2    0.60    4.70
  -4   0   2    6.60    5.60
   3   0  -2  364.36   23.70
   3   0  -2  370.66   25.30
  -3   0   2  307.27   22.50
  -3   0   2  355.86   25.10
   3   0  -2  323.97   24.60
  -3   0   2  321.57   22.90
   2   0  -2  934.81   37.70
  -2   0   2  889.61   38.90
   2   0  -2  909.61   40.00
  -2   0   2  881.71   37.80
  -2   0   2  921.11   37.90
   2   0  -2  906.71   38.50
  -1   0  -2 8921.51  242.48
   1   0   2 8850.51  241.08
   1   0   2 9045.00  238.88
  -2   0  -2 3983.40  119.29
   2   0   2 4191.78  119.69
  -2   0  -2 3967.20  124.39
  -2   0  -2 3883.91  121.49
   2   0   2 3881.01  123.09
   2   0   2 4067.89  123.89
  -2   0  -2 3811.22  117.19
  -3   0  -2   -0.30    3.30
   3   0   2   -2.60    3.50
  -3   0  -2    8.00    4.90
  -3   0  -2    0.90    3.30
   3   0   2    0.20    4.20
   3   0   2    0.40    3.10
  -3   0  -2    0.60    4.00
   3   0   2   -4.40    3.30
   4   0   2    1.70    5.40
  -4   0  -2   -1.20    6.80
   4   0   2   -1.70    4.70
   4   0   2    3.30    6.30
   4   0   2   -2.50    4.30
  -4   0  -2    3.60    5.00
  -4   0  -2    6.00    6.30
  -4   0  -2   -7.40    4.00
  -5   0  -2 2008.40   81.89
  -5   0  -2 1987.60   81.79
   5   0   2 1831.82   81.99
   5   0   2 1872.71   87.19
   5   0   2 1976.00   81.89
   5   0   2 1963.90   90.19
  -5   0  -2 1891.81   91.49
  -5   0  -2 2067.79   89.79
  -6   0  -2   -4.00    7.60
   6   0   2   -5.40   10.40
   6   0   2   -5.20    9.60
   6   0   2   -5.30    7.90
  -6   0  -2  -24.20    8.60
   6   0   2    8.10   10.60
  -7   0  -2  111.59   27.80
   7   0   2  171.48   30.00
  -7   0  -2   97.79   22.60
  -7   0  -2  110.69   24.50
   7   0   2   90.79   27.00
   8  -1  -2   96.59   26.60
  -8  -1   2  145.29   31.60
   8   1  -2  117.69   23.80
  -8   1   2   96.39   22.50
  -7  -1   2  107.09   23.30
   7  -1  -2  107.29   20.50
  -7  -1   2  130.89   28.80
  -7  -1   2   95.79   24.80
   7  -1  -2  129.99   27.30
   7  -1  -2   80.69   24.00
   7  -1  -2  142.29   24.50
  -7   1   2  146.59   23.90
   7   1  -2  110.09   29.20
   7   1  -2  164.08   31.80
  -7   1   2   96.79   18.10
   7   1  -2  122.99   24.00
  -7   1   2  117.89   23.40
   7   1  -2  149.69   29.50
   6  -1  -2  298.07   33.50
   6  -1  -2  353.66   39.20
   6  -1  -2  328.17   28.40
  -6  -1   2  379.36   37.60
   6  -1  -2  337.47   31.20
   6   1  -2  360.36   33.60
   6   1  -2  321.17   37.70
   6   1  -2  319.67   33.80
  -6   1   2  343.97   29.20
   6   1  -2  355.26   36.90
  -6   1   2  331.57   30.60
  -5  -1   2   27.40   10.50
   5  -1  -2   18.10   10.40
   5  -1  -2   34.80   11.80
  -5  -1   2   40.10   11.50
  -5  -1   2   36.50   11.40
   5  -1  -2   30.50    9.70
   5  -1  -2   27.30   11.70
   5   1  -2   13.80    9.50
  -5   1   2   29.20    8.00
   5   1  -2   25.50   10.20
   5   1  -2   28.60   12.80
   5   1  -2   33.10   13.00
  -5   1   2   29.30   10.10
   4  -1  -2  244.88   23.30
  -4  -1   2  268.77   23.40
  -4  -1   2  235.48   23.70
   4  -1  -2  254.97   22.00
   4  -1  -2  251.27   19.70
  -4  -1   2  223.48   24.10
   4   1  -2  250.77   24.20
  -4   1   2  248.98   21.70
   4   1  -2  216.68   22.40
  -4   1   2  263.47   20.50
  -4   1   2  268.07   22.40
   4   1  -2  251.77   24.90
   3  -1  -2 3159.88  102.29
  -3  -1   2 2868.41  104.59
  -3  -1   2 3096.79  104.89
   3  -1  -2 3008.60   99.49
   3  -1  -2 3191.08   95.59
  -3  -1   2 3212.28  101.99
  -3   1   2 2900.91   97.49
  -3   1   2 3148.08   96.09
  -3   1   2 3297.47  100.99
   3   1  -2 2867.01  105.99
   3   1  -2 3079.89  103.69
   3   1  -2 3266.37  104.89
  -2  -1   2  494.45   25.80
  -2  -1   2  487.75   28.10
  -2  -1   2  486.55   28.50
   2  -1  -2  517.25   23.40
   2  -1  -2  502.05   26.50
   2  -1  -2  459.85   24.50
   2   1  -2  463.05   26.00
   2   1  -2  495.15   27.50
   2   1  -2  483.45   29.30
  -2   1   2  506.05   23.60
  -1  -1   2 9365.16  260.77
   1  -1  -2 9338.67  253.57
   1   1  -2 8882.11  262.17
   0  -1  -2 1969.00   63.29
   0  -1  -2 2000.20   68.89
   0  -1   2 1940.41   63.79
   0  -1   2 1969.60   64.39
   0  -1  -2 2055.89   64.09
   0  -1   2 2108.29   64.89
   0   1   2 1941.11   62.59
   0   1   2 2066.99   64.79
   0   1  -2 2001.80   63.19
   0   1  -2 1896.11   69.59
   0   1  -2 2023.20   65.49
   0   1   2 2070.39   64.69
  -1  -1  -2   25.10    6.50
  -1  -1  -2   37.60    8.10
   1  -1   2   30.90    6.20
   1  -1   2   38.10    6.60
   1  -1   2   21.80    5.90
   1   1   2   32.80    8.00
  -1   1  -2   37.50    7.10
  -1   1  -2   44.50    9.00
   1   1   2   30.80    7.30
   1   1   2   40.20    8.00
  -2  -1  -2  401.26   24.90
  -2  -1  -2  345.27   24.60
  -2  -1  -2  344.97   24.40
   2  -1   2  361.06   21.00
  -2  -1  -2  380.46   24.30
   2  -1   2  363.66   22.40
   2  -1   2  395.16   25.40
   2   1   2  383.66   25.10
  -2   1  -2  378.66   22.90
   2   1   2  358.96   25.70
  -2   1  -2  416.76   22.50
  -2   1  -2  340.77   19.10
  -2   1  -2  359.36   25.00
   2   1   2  364.56   23.80
  -3  -1  -2   -5.10    4.90
  -3  -1  -2    2.80    3.60
   3  -1   2    1.50    3.40
   3  -1   2   -5.80    3.10
  -3  -1  -2    4.10    4.80
   3  -1   2    3.30    3.60
   3  -1   2    1.90    3.80
  -3  -1  -2    0.00    3.80
  -3   1  -2   -0.60    2.60
   3   1   2   -1.20    4.30
  -3   1  -2    2.70    5.10
  -3   1  -2    4.30    4.00
  -3   1  -2    0.90    2.80
   3   1   2    0.10    3.60
   3   1   2    0.80    4.20
   4  -1   2  663.13   37.40
  -4  -1  -2  662.83   44.50
   4  -1   2  671.23   36.00
  -4  -1  -2  674.43   44.00
  -4  -1  -2  649.83   39.30
   4  -1   2  546.95   36.80
   4  -1   2  585.74   40.50
  -4  -1  -2  612.24   39.70
  -4   1  -2  597.94   38.10
  -4   1  -2  694.43   36.60
   4   1   2  710.23   41.90
   4   1   2  695.83   44.70
  -4   1  -2  623.14   44.10
   4   1   2  712.23   44.00
  -4   1  -2  625.14   35.20
   4   1   2  672.23   40.90
   5  -1   2   55.49   16.20
   5  -1   2   76.39   16.40
  -5  -1  -2   35.70   14.80
   5  -1   2   55.69   16.60
  -5  -1  -2   39.80   13.00
   5  -1   2   58.69   11.50
  -5  -1  -2   46.50   13.70
   5   1   2   84.39   20.60
  -5   1  -2   17.50   13.50
  -5   1  -2   86.89   14.80
  -5   1  -2   52.79   12.30
  -5   1  -2   57.39   17.00
   5   1   2   67.89   16.00
   5   1   2   37.60   13.30
   5   1   2   37.30   14.10
   6  -1   2  372.96   31.50
   6  -1   2  357.26   35.30
  -6  -1  -2  287.97   35.50
  -6  -1  -2  370.56   36.20
   6  -1   2  363.66   55.89
  -6  -1  -2  258.77   31.70
   6   1   2  375.66   40.40
   6   1   2  345.77   36.20
   6   1   2  346.87   39.30
  -6   1  -2  364.26   31.50
  -6   1  -2  356.36   32.30
   6   1   2  393.96   37.80
  -7  -1  -2  777.12   56.59
  -7  -1  -2  711.23   62.29
   7  -1   2  870.11   58.99
  -7  -1  -2  792.62   55.99
   7  -1   2  879.51   98.39
   7  -1   2  723.23   56.39
  -7   1  -2  886.01   52.89
  -7   1  -2  813.22   59.59
  -7   1  -2  849.52   55.39
   7   1   2  687.83   56.49
   7   1   2  899.01   68.19
  -8  -2   2   -1.30   21.00
   8  -2  -2  -15.50   12.60
   8  -2  -2  -32.80   18.60
  -8   2   2  -23.10   14.50
  -8   2   2  -11.00   16.40
   8   2  -2   19.10   19.10
   7  -2  -2  528.95   48.80
  -7  -2   2  487.35   44.40
   7  -2  -2  577.44   53.39
   7  -2  -2  488.65   35.30
  -7  -2   2  589.04   52.09
   7  -2  -2  526.45   39.20
   7   2  -2  462.65   49.00
   7   2  -2  464.45   50.49
   7   2  -2  495.95   55.19
   7   2  -2  532.25   55.89
  -7   2   2  510.85   38.10
  -7   2   2  581.84   45.20
   6  -2  -2   24.40   12.10
   6  -2  -2   10.30   12.20
  -6  -2   2   15.00   13.00
   6  -2  -2   14.20    8.60
   6   2  -2    2.20   11.90
  -6   2   2    1.80    6.50
   6   2  -2    5.40   10.70
   6   2  -2   14.80   11.70
   6   2  -2    9.10    9.80
  -6   2   2   14.00    7.80
   5  -2  -2  610.64   32.50
  -5  -2   2  510.75   38.00
   5  -2  -2  652.63   47.00
  -5  -2   2  651.63   46.00
  -5  -2   2  512.15   43.40
   5  -2  -2  625.54   36.20
   5  -2  -2  539.25   39.20
   5   2  -2  572.04   44.30
  -5   2   2  575.04   31.50
   5   2  -2  585.24   49.50
   5   2  -2  608.44   45.40
   5   2  -2  635.04   59.59
  -5   2   2  581.84   34.80
   4  -2  -2  292.27   21.80
  -4  -2   2  290.07   25.50
   4  -2  -2  256.77   23.40
  -4  -2   2  263.07   26.70
  -4  -2   2  298.77   28.70
   4  -2  -2  297.37   19.10
   4   2  -2  277.77   27.60
  -4   2   2  287.07   18.90
  -4   2   2  278.57   23.40
   4   2  -2  355.06   29.70
   4   2  -2  306.37   29.30
  -4   2   2  280.87   21.00
   3  -2  -2  256.87   15.20
  -3  -2   2  249.28   20.50
   3  -2  -2  223.98   16.80
   3  -2  -2  235.68   19.30
  -3  -2   2  214.08   22.20
  -3  -2   2  224.18   21.90
   3   2  -2  218.78   21.40
   3   2  -2  195.08   22.30
  -3   2   2  255.37   15.30
  -3   2   2  208.18   15.90
   3   2  -2  223.48   20.80
   2  -2  -2 3699.63  112.39
  -2  -2   2 3701.73  112.09
  -2  -2   2 3390.76  118.39
  -2  -2   2 3777.72  120.19
   2  -2  -2 3936.21  104.79
   2  -2  -2 3639.04  106.69
  -2   2   2 3960.90  105.39
  -2   2   2 3648.83  105.89
   2   2  -2 3532.45  112.99
   2   2  -2 3622.34  121.79
   2   2  -2 3963.40  121.19
  -1  -2   2 2040.40   72.99
   1  -2  -2 2118.39   64.99
  -1  -2   2 2192.38   73.79
  -1  -2   2 2134.59   65.19
   1  -2  -2 2129.89   65.09
   1   2  -2 2078.69   75.69
  -1   2   2 2148.78   65.69
   1   2  -2 2163.18   66.69
   1   2  -2 2100.89   72.59
   0  -2  -2  307.97   17.80
   0  -2  -2  246.48   16.90
   0  -2   2  293.17   17.60
   0  -2  -2  282.07   16.60
   0  -2   2  280.67   21.40
   0  -2   2  299.97   18.30
   0   2  -2  288.17   12.70
   0   2  -2  279.87   18.80
   0   2   2  307.17   18.70
   0   2  -2  288.37   17.50
   0   2   2  294.67   17.20
   0   2  -2  283.67   17.40
  -1  -2  -2 2055.49   71.79
   1  -2   2 2084.29   69.99
  -1  -2  -2 2119.09   74.09
   1  -2   2 2195.38   68.09
  -1  -2  -2 2185.18   70.29
   1  -2   2 2137.59   67.79
   1   2   2 2148.29   71.99
  -1   2  -2 2044.80   57.39
   1   2   2 2037.20   74.09
  -1   2  -2 2157.88   71.99
  -1   2  -2 2083.69   66.79
  -1   2  -2 2165.18   69.19
  -2  -2  -2   -2.80    4.00
   2  -2   2   -4.30    2.50
  -2  -2  -2    1.00    3.60
  -2  -2  -2    1.60    4.60
   2  -2   2    2.00    2.90
  -2  -2  -2    3.20    4.70
   2  -2   2   -1.00    3.40
   2   2   2   13.10    6.50
  -2   2  -2    2.70    2.40
  -2   2  -2    5.30    3.20
  -2   2  -2    2.00    4.10
   2   2   2   -0.20    4.40
   2   2   2   -2.40    3.80
  -2   2  -2    0.70    1.70
   3  -2   2  230.08   18.70
   3  -2   2  235.98   22.50
  -3  -2  -2  223.18   21.70
   3  -2   2  210.28   16.40
  -3  -2  -2  182.68   19.80
  -3  -2  -2  252.17   23.20
  -3  -2  -2  189.18   21.60
   3   2   2  202.18   20.30
  -3   2  -2  161.48   19.80
  -3   2  -2  221.58   16.80
  -3   2  -2  228.78   15.70
  -3   2  -2  229.18   19.10
   3   2   2  223.68   21.60
   3   2   2  253.97   25.20
   4  -2   2  105.49   12.30
  -4  -2  -2   74.59   16.40
  -4  -2  -2   92.99   17.70
  -4  -2  -2   81.99   16.20
  -4  -2  -2   49.50   14.10
   4  -2   2   74.59   13.40
   4  -2   2   83.49   16.50
   4  -2   2   98.69   14.50
  -4   2  -2   70.59   11.90
  -4   2  -2   75.59   16.80
   4   2   2   85.09   17.00
   4   2   2   98.89   18.20
   4   2   2   78.19   18.30
   4   2   2  102.69   18.10
  -4   2  -2  101.99   15.90
  -4   2  -2   72.39   11.40
  -5  -2  -2  368.26   33.00
   5  -2   2  288.87   28.90
   5  -2   2  288.97   30.90
   5  -2   2  310.97   24.40
  -5  -2  -2  362.56   33.30
  -5  -2  -2  315.67   34.00
  -5  -2  -2  266.77   32.70
   5  -2   2  273.07   25.80
   5   2   2  333.47   32.20
   5   2   2  283.37   33.10
  -5   2  -2  338.37   24.60
  -5   2  -2  319.07   28.80
  -5   2  -2  362.56   37.30
   5   2   2  275.47   30.10
  -5   2  -2  297.57   24.00
   6  -2   2  334.47   31.40
   6  -2   2  392.26   34.70
  -6  -2  -2  392.26   40.20
   6  -2   2  404.26   40.70
  -6  -2  -2  444.56   40.90
   6   2   2  357.36   36.70
   6   2   2  370.36   40.20
  -6   2  -2  352.96   29.00
  -6   2  -2  395.66   32.90
   6   2   2  436.56   42.00
  -6   2  -2  346.37   34.30
   6   2   2  371.86   40.60
   7  -2   2   -4.90   13.10
  -7  -2  -2    3.80   18.10
   7  -2   2   -9.20   16.00
  -7  -2  -2    2.70   15.30
   7  -2   2   -9.80    8.80
   7  -2   2  -22.00   12.30
  -7   2  -2    8.80   14.10
   7   2   2    2.60   18.70
  -7   2  -2   -5.20    9.00
   7   2   2   -5.90   14.40
   7  -3  -2   -6.10    7.10
  -7  -3   2  -14.00   14.70
   7  -3  -2  -23.60   13.80
   7  -3  -2   11.50   13.90
   7  -3  -2  -13.70    8.30
  -7  -3   2   -0.70   15.40
  -7  -3   2    3.10   13.20
   7   3  -2  -16.40   13.90
   7   3  -2  -20.20   13.50
  -7   3   2   -6.70    5.70
   7   3  -2  -29.30   16.40
  -7   3   2   -6.50    6.50
   6  -3  -2    3.30    6.60
   6  -3  -2   10.40    9.20
  -6  -3   2   12.90   13.40
   6  -3  -2   20.20   11.50
   6  -3  -2   -3.10    4.70
   6   3  -2   -1.30   12.90
  -6   3   2   -2.20    4.20
   6   3  -2   -2.10   11.30
   6   3  -2   -0.90   11.10
  -6   3   2    4.00    5.50
   6   3  -2   10.60   13.70
  -5  -3   2  383.56   38.70
   5  -3  -2  391.76   43.50
   5  -3  -2  437.76   22.80
   5  -3  -2  435.86   34.60
  -5  -3   2  473.05   37.50
   5  -3  -2  450.95   26.80
   5   3  -2  385.46   36.60
  -5   3   2  444.46   22.60
   5   3  -2  453.85   38.90
  -5   3   2  426.66   25.00
   5   3  -2  403.06   40.20
   5   3  -2  396.16   36.30
   4  -3  -2  365.16   19.50
  -4  -3   2  332.37   33.10
  -4  -3   2  318.57   27.00
  -4  -3   2  340.77   31.50
   4  -3  -2  313.47   26.40
   4  -3  -2  348.17   20.90
  -4   3   2  337.87   20.10
  -4   3   2  367.16   17.80
   4   3  -2  342.67   32.90
   4   3  -2  274.77   28.50
   4   3  -2  287.27   28.20
  -3  -3   2 2629.14  104.69
  -3  -3   2 2652.43   93.29
  -3  -3   2 2604.24  100.79
   3  -3  -2 2624.24   81.19
   3  -3  -2 2803.32   77.09
  -3  -3   2 2497.55  100.89
   3  -3  -2 2851.41   92.69
   3   3  -2 2739.93  101.09
   3   3  -2 2746.23   97.39
   3   3  -2 2655.23  104.29
  -3   3   2 2509.65   83.89
  -3   3   2 2726.73   76.79
   2  -3  -2   92.29    8.60
  -2  -3   2   89.39   11.30
  -2  -3   2   94.19   16.20
   2  -3  -2  106.09   11.90
   2  -3  -2   96.69    8.30
  -2  -3   2  103.29   16.80
   2   3  -2   89.79   14.00
   2   3  -2  101.59   17.10
  -2   3   2  103.89    8.50
   2   3  -2   85.39   14.80
  -2   3   2  100.79    8.60
   1  -3  -2 2913.31   86.89
   1  -3  -2 3012.40   85.59
  -1  -3   2 2878.61   96.99
  -1  -3   2 2823.62   97.39
  -1  -3   2 3050.59   92.79
   1   3  -2 2867.41   95.49
  -1   3   2 2876.21   84.59
   1   3  -2 3002.20   89.09
   1   3  -2 2703.03   97.79
  -1   3   2 2964.20   87.49
   0  -3   2 5418.56  161.28
   0  -3  -2 5490.45  160.38
   0  -3   2 5556.34  146.69
   0  -3  -2 5866.11  159.18
   0  -3  -2 5617.54  154.08
   0  -3   2 5949.71  161.78
   0   3   2 5540.05  157.58
   0   3   2 5533.05  161.18
   0   3  -2 5740.93  157.28
   0   3  -2 5515.35  148.29
   0   3  -2 5668.03  163.78
   0   3  -2 5670.63  159.18
   1  -3   2  825.72   35.00
   1  -3   2  799.62   33.70
  -1  -3  -2  769.52   39.90
   1  -3   2  791.82   35.00
  -1  -3  -2  747.73   33.70
  -1  -3  -2  874.81   40.20
   1   3   2  788.82   38.30
  -1   3  -2  838.42   33.30
   1   3   2  813.72   41.30
   1   3   2  799.22   38.30
  -1   3  -2  821.02   36.00
  -1   3  -2  827.92   37.00
   2  -3   2  750.82   32.40
  -2  -3  -2  780.92   41.90
   2  -3   2  691.93   36.30
  -2  -3  -2  750.62   36.60
   2  -3   2  781.42   32.50
  -2  -3  -2  725.23   42.00
  -2  -3  -2  751.52   41.20
  -2   3  -2  759.12   33.30
   2   3   2  737.13   43.10
  -2   3  -2  706.03   31.60
   2   3   2  719.33   35.40
   2   3   2  737.23   40.20
  -2   3  -2  735.13   22.70
  -2   3  -2  753.82   38.90
   3  -3   2  236.78   22.30
  -3  -3  -2  233.38   21.70
   3  -3   2  246.08   15.90
  -3  -3  -2  257.87   25.10
   3  -3   2  238.58   18.20
   3  -3   2  253.17   17.20
  -3  -3  -2  257.17   26.20
  -3  -3  -2  278.67   26.10
   3   3   2  264.87   24.90
   3   3   2  250.17   25.90
   3   3   2  262.17   22.60
  -3   3  -2  246.78   17.40
  -3   3  -2  248.28   19.00
  -3   3  -2  249.78   14.50
  -3   3  -2  258.87   24.80
  -4  -3  -2  266.17   27.50
   4  -3   2  239.88   21.50
   4  -3   2  276.07   21.00
   4  -3   2  292.17   27.80
  -4  -3  -2  295.47   29.90
  -4  -3  -2  260.27   30.10
  -4  -3  -2  268.27   28.30
   4  -3   2  254.17   18.80
   4   3   2  215.18   23.80
  -4   3  -2  276.77   19.00
   4   3   2  305.57   29.90
  -4   3  -2  297.27   19.80
  -4   3  -2  245.48   21.90
   4   3   2  220.18   29.10
  -4   3  -2  295.57   29.70
   5  -3   2   65.79   12.60
   5  -3   2   69.29   12.90
  -5  -3  -2   84.69   18.50
  -5  -3  -2  104.09   21.00
  -5  -3  -2   83.39   21.40
  -5  -3  -2   75.59   18.60
   5  -3   2   82.79   18.70
   5  -3   2   74.19   12.30
   5   3   2  101.79   21.90
  -5   3  -2   93.59   15.10
  -5   3  -2   86.39   13.40
   5   3   2   94.29   20.70
  -5   3  -2   75.69   15.10
   5   3   2   61.49   16.80
  -5   3  -2   73.39   19.80
   6  -3   2  349.37   25.80
   6  -3   2  304.07   28.80
  -6  -3  -2  370.06   40.00
  -6  -3  -2  343.27   37.10
   6  -3   2  299.47   29.30
  -6  -3  -2  308.87   44.00
   6  -3   2  309.97   36.70
   6   3   2  337.97   42.80
   6   3   2  381.26   39.50
   6   3   2  328.97   37.90
   6   3   2  298.47   35.30
  -6   3  -2  359.56   26.20
  -6   3  -2  355.76   29.30
  -6   3  -2  259.27   28.20
  -7  -3  -2  521.95   52.09
  -7  -3  -2  640.54   62.49
   7  -3   2  552.94   36.30
   7  -3   2  583.34   46.30
   7  -3   2  608.64   46.40
   7  -3   2  510.65   50.49
  -7  -3  -2  575.84   52.89
   7   3   2  617.84   64.79
   7   3   2  675.83   65.89
  -7   3  -2  539.25   43.40
  -7   3  -2  693.13   46.20
   7   3   2  468.55   79.19
   7  -4  -2  234.18   34.30
  -7  -4   2  195.18   37.10
   7  -4  -2  265.27   15.00
  -7  -4   2  272.77   45.40
   7  -4  -2  337.07   49.10
  -7  -4   2  275.97   38.80
   7   4  -2  224.98   39.20
   7   4  -2  303.17   44.50
   7   4  -2  250.07   39.50
  -6  -4   2  450.05   46.10
   6  -4  -2  367.46   37.20
   6  -4  -2  415.36   17.80
   6  -4  -2  426.16   19.60
  -6  -4   2  371.16   38.40
   6  -4  -2  344.57   40.50
   6   4  -2  446.06   44.60
   6   4  -2  408.06   42.00
   6   4  -2  378.86   40.20
   6   4  -2  442.56   46.20
  -5  -4   2  298.47   30.10
  -5  -4   2  285.77   35.50
   5  -4  -2  275.47   27.80
  -5  -4   2  289.57   34.10
   5  -4  -2  307.37   13.40
   5  -4  -2  297.57   14.90
   5   4  -2  288.87   41.20
   5   4  -2  329.57   35.00
   5   4  -2  266.47   32.20
  -4  -4   2  574.44   45.60
  -4  -4   2  690.13   50.59
   4  -4  -2  612.84   38.10
   4  -4  -2  691.93   22.40
   4  -4  -2  683.23   45.00
  -4  -4   2  668.33   42.60
   4  -4  -2  664.03   24.20
   4   4  -2  622.54   47.90
   4   4  -2  746.43   49.40
   4   4  -2  593.84   42.90
  -3  -4   2  644.24   45.80
   3  -4  -2  625.44   35.00
  -3  -4   2  574.74   35.80
   3  -4  -2  613.94   24.60
   3  -4  -2  661.83   22.80
  -3  -4   2  603.94   42.20
  -3   4   2  616.34   21.40
   3   4  -2  692.03   40.70
   3   4  -2  613.74   41.50
   3   4  -2  638.74   45.40
  -3   4   2  615.84   23.30
   2  -4  -2 7417.86  192.18
  -2  -4   2 7046.19  218.98
  -2  -4   2 7183.08  218.08
   2  -4  -2 7306.17  193.58
  -2  -4   2 7460.05  206.48
  -2   4   2 7087.99  193.08
  -2   4   2 7443.86  191.28
   2   4  -2 6614.04  218.68
   2   4  -2 7481.25  209.88
   2   4  -2 7673.53  218.68
   1  -4  -2 1268.47   47.50
  -1  -4   2 1217.78   55.39
   1  -4  -2 1327.57   45.30
  -1  -4   2 1336.27   47.00
  -1  -4   2 1229.28   56.79
   1   4  -2 1250.57   54.69
  -1   4   2 1276.07   48.00
   1   4  -2 1301.17   47.30
  -1   4   2 1345.67   45.00
   1   4  -2 1196.18   57.39
   0  -4   2   28.10    8.20
   0  -4  -2   32.20    5.90
   0  -4   2   26.70    7.70
   0  -4   2   38.00    4.60
   0  -4  -2   34.70    7.90
   0  -4  -2   29.50    8.20
   0   4  -2   32.60    5.30
   0   4  -2   35.20    8.00
   0   4  -2   29.90    8.10
   0   4   2   49.00   10.00
   0   4   2   30.20    6.70
   0   4  -2   36.00    7.50
   1  -4   2 8390.86  225.58
  -1  -4  -2 8070.99  223.38
  -1  -4  -2 8077.29  238.28
   1  -4   2 8360.16  225.88
   1  -4   2 8058.09  227.68
  -1  -4  -2 8389.26  235.98
   1   4   2 8413.56  223.28
  -1   4  -2 8212.28  229.78
  -1   4  -2 8754.52  229.28
   1   4   2 8302.37  235.08
  -1   4  -2 8489.65  224.28
   1   4   2 7880.71  238.48
   2  -4   2  279.07   21.20
   2  -4   2  297.57   19.00
  -2  -4  -2  278.87   25.70
  -2  -4  -2  277.37   25.30
  -2  -4  -2  291.77   21.40
  -2  -4  -2  290.37   27.00
   2  -4   2  314.67   18.60
   2   4   2  253.97   24.10
  -2   4  -2  297.67   22.70
  -2   4  -2  299.97   18.10
   2   4   2  330.77   21.80
  -2   4  -2  291.47   19.70
   2   4   2  282.47   27.10
  -3  -4  -2 3508.25  126.29
  -3  -4  -2 3413.96  129.59
  -3  -4  -2 3530.75  127.39
   3  -4   2 3509.25   97.69
  -3  -4  -2 3599.34  118.89
   3  -4   2 3489.45  103.89
   3  -4   2 3362.96  105.39
   3  -4   2 3504.75  118.29
   3   4   2 3410.96  131.39
  -3   4  -2 3438.36  105.89
  -3   4  -2 3433.36  120.99
  -3   4  -2 3516.65  105.59
   3   4   2 3334.27  124.79
   3   4   2 3496.55  115.89
  -4  -4  -2 2442.76  109.39
   4  -4   2 2402.66   98.29
   4  -4   2 2517.15   80.19
  -4  -4  -2 2485.15  103.79
  -4  -4  -2 2587.74  100.69
  -4  -4  -2 2617.74  107.99
   4  -4   2 2513.05   81.29
   4  -4   2 2328.27   84.69
  -4   4  -2 2436.26  101.69
   4   4   2 2423.26  104.09
   4   4   2 2609.34   98.59
   4   4   2 2529.55  112.09
  -4   4  -2 2593.84   90.49
  -4   4  -2 2412.66   77.09
   5  -4   2   19.30    8.60
  -5  -4  -2   25.50   13.10
  -5  -4  -2   34.50   16.10
   5  -4   2   59.59    9.90
   5  -4   2   51.19   12.30
   5  -4   2   43.40   13.70
   5   4   2   36.20   14.80
   5   4   2   36.50   16.50
  -5   4  -2   31.00   15.40
   5   4   2   47.90   14.20
  -5   4  -2   46.20    9.50
  -5   4  -2   26.70   11.00
   6  -4   2   48.00   12.50
   6  -4   2   35.50   10.80
   6  -4   2   40.90   16.70
  -6  -4  -2   47.80   16.90
  -6  -4  -2   64.99   23.30
  -6  -4  -2   17.70   13.80
   6  -4   2   34.40    9.00
  -6   4  -2   27.30   11.60
   6   4   2   70.79   19.80
   6   4   2   29.60   16.60
  -6   4  -2   29.90   11.90
  -6   4  -2   31.70   11.10
   6   4   2   34.30   21.30
   7  -4   2   26.90   12.30
   7  -4   2    5.10   12.20
   7  -4   2   20.40   13.60
   7  -4   2   15.90    9.50
  -7  -4  -2    3.40   25.30
  -7  -4  -2    7.70   19.00
  -7  -4  -2  -31.90   22.20
   7  -4   2   -6.20   17.50
   7   4   2    0.50   18.30
  -7   4  -2   -8.60    7.30
  -7   4  -2    3.80   11.40
   7   4   2   21.30   19.60
  -7   4  -2    3.00   13.20
   7   4   2   -5.20   23.50
  -7  -5   2   20.50   25.10
   7  -5  -2   12.90   15.10
   7   5  -2   12.90   20.70
   7   5  -2  -10.30   20.60
   7   5  -2  -21.90   18.60
   7   5  -2   -8.00   22.90
   6  -5  -2   37.40   14.00
  -6  -5   2   50.59   19.90
   6  -5  -2   37.40   15.40
  -6  -5   2   27.00   15.80
  -6  -5   2    8.10   18.80
   6   5  -2   47.50   21.30
   6   5  -2   45.50   18.00
   6   5  -2   35.20   14.40
   6   5  -2    8.50   19.70
  -5  -5   2  322.27   32.70
   5  -5  -2  364.66   36.30
  -5  -5   2  272.57   36.70
   5  -5  -2  384.16   32.70
  -5  -5   2  325.17   39.40
   5   5  -2  324.17   35.10
   5   5  -2  302.87   36.90
   5   5  -2  317.57   39.10
  -4  -5   2  470.35   43.00
  -4  -5   2  504.05   37.60
   4  -5  -2  463.05   36.90
   4  -5  -2  475.45   32.90
  -4  -5   2  402.16   40.70
   4   5  -2  485.15   41.30
   4   5  -2  478.15   38.90
   4   5  -2  485.65   44.40
  -3  -5   2 2021.30   78.09
  -3  -5   2 1862.11   86.19
   3  -5  -2 1888.81   72.49
  -3  -5   2 1825.32   89.19
   3  -5  -2 1824.82   51.59
   3   5  -2 1888.51   79.99
   3   5  -2 1772.12   87.39
   3   5  -2 2036.10   87.59
  -2  -5   2   19.00    9.00
  -2  -5   2    8.00    5.20
   2  -5  -2   15.60    3.90
  -2  -5   2    5.00    6.60
   2   5  -2   11.60    6.20
  -2   5   2   13.50    3.60
  -2   5   2   12.00    3.80
   2   5  -2   19.60    7.70
   2   5  -2    8.40    5.90
  -1  -5   2 1380.06   61.49
  -1  -5   2 1321.77   62.09
   1  -5  -2 1384.76   52.99
   1  -5  -2 1375.26   48.90
  -1  -5   2 1390.56   50.69
   1   5  -2 1372.86   52.79
   1   5  -2 1254.47   62.19
   1   5  -2 1362.16   60.09
   1   5  -2 1347.57   49.00
  -1   5   2 1370.46   48.30
  -1   5   2 1299.17   52.19
   0  -5  -2 1311.37   44.40
   0  -5   2 1222.68   56.29
   0  -5   2 1274.37   42.90
   0  -5  -2 1358.26   54.39
   0  -5   2 1388.26   56.79
   0  -5  -2 1304.87   56.89
   0   5  -2 1315.07   54.19
   0   5  -2 1434.26   49.40
   0   5   2 1290.77   56.99
   0   5  -2 1368.56   59.89
   1  -5   2   53.59   10.30
  -1  -5  -2   56.39   12.20
  -1  -5  -2   58.99   13.30
  -1   5  -2   51.89    9.50
   1   5   2   48.00   12.30
   1   5   2   54.09   11.80
  -1   5  -2   56.39    9.20
   1   5   2   80.29    8.80
  -1   5  -2   75.39   13.90
   2  -5   2  231.78   16.30
  -2  -5  -2  240.58   24.70
  -2  -5  -2  210.08   18.30
  -2  -5  -2  288.67   28.50
   2  -5   2  206.98   16.90
  -2  -5  -2  186.38   23.00
   2  -5   2  223.48   19.30
   2   5   2  238.98   24.80
   2   5   2  225.88   25.50
  -2   5  -2  220.58   15.70
  -2   5  -2  241.28   21.00
   2   5   2  241.48   17.90
  -2   5  -2  217.58   17.80
   3  -5   2    4.00    6.50
  -3  -5  -2    4.00    6.00
   3  -5   2    2.10    2.00
  -3  -5  -2    1.40    6.00
   3  -5   2    7.10    4.30
  -3  -5  -2    1.60    6.20
   3  -5   2    0.60    4.20
  -3  -5  -2   -0.70    8.10
   3   5   2    4.90    8.00
   3   5   2    6.00    8.10
  -3   5  -2    5.70    4.60
   3   5   2    3.20    4.80
  -3   5  -2    4.20    7.50
   4  -5   2  189.88   16.70
  -4  -5  -2  166.08   28.70
  -4  -5  -2  181.28   25.00
  -4  -5  -2  168.08   32.40
   4  -5   2  197.68   24.00
   4  -5   2  152.68   13.20
   4   5   2  191.68   29.20
  -4   5  -2  150.68   13.90
   4   5   2  155.68   22.30
  -4   5  -2  176.88   26.90
   4   5   2  152.18   26.80
  -4   5  -2  193.88   17.30
   5  -5   2  218.18   19.30
  -5  -5  -2  191.08   31.30
  -5  -5  -2  214.08   32.00
   5  -5   2  260.67   30.80
   5  -5   2  200.48   19.40
  -5  -5  -2  167.68   33.10
   5  -5   2  195.68   15.80
  -5   5  -2  222.78   33.30
  -5   5  -2  207.28   16.00
   5   5   2  175.08   26.70
   5   5   2  175.78   35.60
   5   5   2  205.88   33.40
   6  -5   2  187.28   31.60
   6  -5   2  243.68   18.10
  -6  -5  -2  180.58   32.00
   6  -5   2  233.28   22.90
  -6  -5  -2  225.98   37.00
  -6  -5  -2  268.17   44.60
   6  -5   2  227.78   24.30
   6   5   2  271.37   43.40
  -6   5  -2  210.68   21.80
   6   5   2  236.18   34.60
   6   5   2  298.47   39.00
   7  -5   2  722.33   63.69
   7  -5   2  692.33   32.40
  -7  -5  -2  679.03   65.19
   7  -5   2  664.23   46.80
  -7   5  -2  626.74   31.40
   7   5   2  726.03   73.39
   7   5   2  767.22   93.79
   7   5   2  739.43   62.49
   7   5   2  735.53   67.79
   7  -6  -2  217.98   34.70
   7  -6  -2  226.98   40.60
  -7  -6   2  148.19   41.40
   7   6  -2  252.47   45.00
   7   6  -2  181.78   38.90
  -6  -6   2   17.20   13.90
   6  -6  -2   -8.40   14.30
  -6  -6   2  -33.30   14.10
  -6  -6   2    8.10   17.70
   6  -6  -2  -12.60   11.90
   6   6  -2    1.30   17.90
   6   6  -2   17.80   19.30
   6   6  -2    0.10   13.50
   6   6  -2   -5.80   14.80
  -5  -6   2  482.05   41.00
  -5  -6   2  509.45   49.70
   5  -6  -2  448.56   35.60
   5  -6  -2  429.66   40.80
  -5  -6   2  446.76   47.70
   5   6  -2  448.26   44.60
   5   6  -2  456.45   44.70
   5   6  -2  463.55   48.00
   4  -6  -2   96.59   18.30
  -4  -6   2  128.69   24.90
  -4  -6   2   81.49   21.80
  -4  -6   2  117.39   22.30
   4  -6  -2  113.99   18.20
   4   6  -2   89.59   18.60
   4   6  -2   70.99   19.80
   4   6  -2  126.09   26.00
   4   6  -2  103.49   21.50
   3  -6  -2   76.39   15.10
  -3  -6   2   76.49   19.80
  -3  -6   2   72.29   14.70
   3  -6  -2   77.09   14.30
  -3  -6   2   58.09   17.10
   3   6  -2   86.69   20.80
   3   6  -2   75.29   18.30
   3   6  -2   79.89   17.00
  -2  -6   2  929.81   58.29
   2  -6  -2 1012.90   35.00
   2  -6  -2  949.11   38.00
  -2  -6   2  937.11   55.39
  -2  -6   2 1038.10   47.90
  -2   6   2  936.11   37.10
   2   6  -2  956.50   49.60
  -2   6   2 1014.80   34.00
   2   6  -2  943.01   54.49
   2   6  -2 1061.09   61.29
  -1  -6   2 1362.16   64.39
   1  -6  -2 1307.47   55.39
   1  -6  -2 1412.96   51.99
   1  -6  -2 1382.46   46.30
  -1  -6   2 1433.76   53.89
  -1  -6   2 1359.56   66.29
   1   6  -2 1401.66   63.49
  -1   6   2 1391.66   50.99
   1   6  -2 1460.85   49.70
  -1   6   2 1302.57   55.39
   1   6  -2 1247.98   65.59
   0  -6  -2  619.84   24.50
   0  -6   2  623.04   36.80
   0  -6  -2  634.34   35.50
   0  -6   2  650.13   27.80
   0  -6   2  587.24   37.70
   0  -6  -2  613.94   37.70
   0   6   2  586.74   37.40
   0   6  -2  615.64   28.70
   0   6  -2  587.34   39.40
   0   6  -2  611.44   34.90
   1  -6   2  803.42   35.40
  -1  -6  -2  848.02   46.80
  -1  -6  -2  758.52   47.20
   1  -6   2  816.32   38.80
  -1  -6  -2  797.62   47.70
  -1  -6  -2  845.52   33.00
   1  -6   2  790.62   41.50
   1  -6   2  786.32   23.70
   1   6   2  811.82   45.20
  -1   6  -2  812.12   37.20
  -1   6  -2  871.81   38.40
  -1   6  -2  733.43   41.00
   1   6   2  767.12   48.30
  -2  -6  -2   23.40   11.20
   2  -6   2   28.80    8.50
   2  -6   2   37.20    7.80
  -2  -6  -2   16.40   10.90
  -2  -6  -2   30.20   11.20
   2  -6   2   18.80    7.80
  -2  -6  -2   32.00    8.40
   2   6   2   22.70   10.40
   2   6   2   15.50    9.10
   2   6   2   34.80    7.70
  -2   6  -2   32.10    6.90
  -2   6  -2   26.10    7.60
  -2   6  -2   26.70    8.30
  -3  -6  -2  109.39   17.00
   3  -6   2   96.19   13.10
   3  -6   2  111.69   17.90
  -3  -6  -2  151.68   27.70
  -3  -6  -2  117.99   25.80
  -3  -6  -2  108.49   21.50
   3  -6   2  108.99   11.40
  -3   6  -2   84.89   16.60
   3   6   2  110.99   22.50
   3   6   2  108.99   16.00
  -3   6  -2  101.29   12.00
   3   6   2  118.19   21.40
  -4  -6  -2   10.30   11.10
  -4  -6  -2   -0.20    9.00
   4  -6   2    1.60    7.50
   4  -6   2    1.90    3.00
   4  -6   2   -0.70    4.20
   4  -6   2   -2.80    4.00
   4   6   2    1.80   11.10
   4   6   2  -11.00   10.90
  -4   6  -2  -12.10    8.80
   4   6   2   -8.00    7.20
  -4   6  -2    4.40    5.60
  -4   6  -2   -1.00    3.50
  -5  -6  -2  335.27   44.10
  -5  -6  -2  411.56   43.90
   5  -6   2  365.76   37.00
   5  -6   2  321.97   21.80
   5  -6   2  302.07   21.30
   5  -6   2  338.37   19.10
  -5  -6  -2  236.88   36.50
   5   6   2  437.96   50.59
  -5   6  -2  328.67   15.70
   5   6   2  302.87   32.30
   5   6   2  337.87   41.00
   6  -6   2  145.99   10.80
  -6  -6  -2  156.88   31.50
  -6  -6  -2  200.98   38.90
   6  -6   2  182.58   20.80
   6  -6   2  138.79   26.50
  -6  -6  -2  185.58   39.50
   6  -6   2  153.08   10.50
   6   6   2  134.29   34.10
   6   6   2  148.79   28.80
   6   6   2  172.08   34.90
   6  -7  -2   70.59   26.30
   6  -7  -2   97.59   24.80
  -6  -7   2   61.79   26.00
  -6  -7   2   94.59   31.70
  -6  -7   2  120.89   26.40
   6   7  -2   93.79   29.50
   6   7  -2  150.88   40.00
   6   7  -2   91.39   23.70
   6   7  -2   71.09   24.60
   5  -7  -2   24.80   12.30
  -5  -7   2   15.30   17.80
  -5  -7   2   30.80   16.50
  -5  -7   2   17.80   14.00
   5  -7  -2    3.20   12.70
   5   7  -2   13.20   16.80
   5   7  -2    1.90   15.40
   5   7  -2   14.80   16.40
   5   7  -2   19.90   15.30
  -4  -7   2    2.00    9.30
   4  -7  -2   -4.30    7.40
  -4  -7   2    6.40   11.50
   4  -7  -2   -9.90    6.80
  -4  -7   2   -5.60   10.50
   4   7  -2   10.10   11.70
   4   7  -2    0.40   14.50
   4   7  -2  -17.70   12.50
   4   7  -2    8.80    8.10
   3  -7  -2 1058.49   50.89
  -3  -7   2 1078.29   67.09
  -3  -7   2 1097.19   56.89
  -3  -7   2 1077.89   69.19
   3  -7  -2 1055.19   51.89
   3   7  -2 1026.50   64.49
   3   7  -2  961.10   66.69
   3   7  -2  979.10   57.89
  -2  -7   2  457.85   32.00
   2  -7  -2  458.95   21.60
  -2  -7   2  371.46   38.80
   2  -7  -2  487.95   27.10
  -2  -7   2  550.04   42.90
   2   7  -2  471.65   39.90
   2   7  -2  411.46   38.60
   2   7  -2  481.65   25.60
  -2   7   2  473.15   20.80
   2   7  -2  459.95   33.80
  -2   7   2  436.86   23.30
   1  -7  -2 2251.37   85.69
   1  -7  -2 2408.96   81.29
  -1  -7   2 2522.45   84.19
   1  -7  -2 2394.96   71.49
  -1  -7   2 2320.87  100.89
   1  -7  -2 2382.76   69.49
  -1  -7   2 2524.65   98.59
   1   7  -2 2465.25   77.29
  -1   7   2 2254.17   85.69
   1   7  -2 2351.26  100.59
  -1   7   2 2398.06   79.79
   0  -7  -2  946.71   50.79
   0  -7   2  883.81   36.60
   0  -7  -2  906.51   27.10
   0  -7  -2  866.21   45.40
   0  -7   2  824.72   48.30
   0  -7   2  886.31   47.90
   0   7   2  896.71   50.29
   0   7   2  882.01   45.20
  -1  -7  -2  218.48   23.80
   1  -7   2  145.29   18.20
   1  -7   2  189.48   10.30
   1  -7   2  188.78   17.90
  -1  -7  -2  188.38   12.00
  -1  -7  -2  192.88   24.60
  -1  -7  -2  196.48   25.40
   1   7   2  190.18   22.10
  -1   7  -2  208.48   18.60
   1   7   2  177.28   30.80
  -1   7  -2  184.88   21.10
  -1   7  -2  193.48   16.50
  -2  -7  -2  587.64   46.00
  -2  -7  -2  514.15   42.20
   2  -7   2  525.55   30.10
   2  -7   2  534.85   28.30
   2   7   2  553.34   27.00
  -2   7  -2  555.84   28.30
  -2   7  -2  566.84   34.00
  -2   7  -2  479.65   31.40
   2   7   2  621.84   51.19
   3  -7   2   23.30    6.30
  -3  -7  -2   18.60   12.80
  -3  -7  -2   26.80   12.00
   3  -7   2   34.40    9.40
  -3  -7  -2   17.30   12.50
   3  -7   2   22.70    7.20
   3   7   2   14.70   12.90
   3   7   2   36.00   15.70
   3   7   2   22.80    7.10
  -3   7  -2   24.70    7.00
  -3   7  -2   22.70    6.80
  -3   7  -2   18.50    9.30
  -4  -7  -2  535.95   48.60
   4  -7   2  449.06   34.70
   4  -7   2  457.15   22.60
   4  -7   2  437.66   23.30
  -4  -7  -2  527.25   50.69
  -4  -7  -2  503.15   46.30
   4   7   2  471.05   51.79
   4   7   2  425.36   43.00
  -4   7  -2  450.25   21.30
   4   7   2  486.45   34.00
  -5  -7  -2   22.60   18.10
  -5  -7  -2    4.80   14.50
  -5  -7  -2   18.30   17.80
   5  -7   2    5.90   11.60
   5  -7   2    0.10    4.60
   5   7   2   -1.40   10.50
   5   7   2   -5.50   16.60
   5   7   2   -2.60   17.50
   6  -7   2  115.59   15.20
   6  -7   2  104.29   24.30
  -6  -7  -2  167.98   37.00
   6   7   2  155.88   41.60
   6   7   2  106.29   26.70
   6   7   2  117.49   33.20
   6   7   2  151.18   38.20
   6  -8  -2  123.99   27.20
   6  -8  -2  126.19   26.70
  -6  -8   2  144.89   40.40
   6   8  -2   92.79   32.30
   6   8  -2   47.20   25.60
   6   8  -2   69.29   34.80
   6   8  -2  108.49   30.60
   5  -8  -2  221.58   30.00
  -5  -8   2  174.28   36.30
  -5  -8   2  175.38   38.50
   5  -8  -2  205.58   27.70
   5   8  -2  226.68   36.60
   5   8  -2  250.97   44.20
   5   8  -2  249.08   35.00
   5   8  -2  267.87   41.40
   4  -8  -2   37.80   11.20
  -4  -8   2   23.30   16.20
  -4  -8   2   29.00   14.00
   4  -8  -2   43.30   13.80
  -4  -8   2   49.10   19.20
   4   8  -2   23.30   18.60
   4   8  -2   25.60   12.60
   4   8  -2   15.00   14.70
   4   8  -2   39.50   21.70
   3  -8  -2   -5.70    6.50
  -3  -8   2   -1.90   11.20
  -3  -8   2    9.30   13.60
  -3  -8   2   16.60   10.50
   3  -8  -2   11.60    7.60
   3   8  -2   37.70   19.60
   3   8  -2    1.30   12.90
   3   8  -2   12.50    8.80
   2  -8  -2  314.07   19.60
   2  -8  -2  326.97   21.90
  -2  -8   2  315.47   34.30
  -2  -8   2  279.07   34.70
   2  -8  -2  335.47   18.60
   2  -8  -2  343.07   20.40
  -2  -8   2  297.47   27.70
   2   8  -2  301.17   19.30
  -2   8   2  332.67   17.50
   2   8  -2  279.47   33.70
   2   8  -2  316.17   36.00
  -2   8   2  328.37   20.30
  -1  -8   2 3755.62  134.69
  -1  -8   2 3575.04  116.49
   1  -8  -2 3591.04  114.69
  -1  -8   2 3435.96  137.39
   1   8  -2 3397.46  136.19
  -1   8   2 3580.74  119.99
   1   8  -2 3653.13  102.19
   1   8  -2 3558.04  129.89
   0  -8   2 2041.60   83.19
   0  -8  -2 1980.60   85.89
   0  -8   2 2131.19   69.29
   0  -8   2 1817.12   85.89
   0   8  -2 1883.41   61.09
   0   8   2 1939.41   86.09
   0   8   2 2024.00   79.59
   1  -8   2  971.20   35.00
  -1  -8  -2 1092.89   59.39
   1  -8   2  942.01   54.79
  -1  -8  -2 1055.89   61.99
  -1  -8  -2 1032.70   62.29
   1  -8   2 1104.39   50.49
  -1   8  -2 1016.60   41.70
   1   8   2 1000.20   56.89
  -1   8  -2 1101.49   48.90
  -1   8  -2  987.90   54.09
   1   8   2 1115.79   64.29
  -2  -8  -2  396.36   37.70
  -2  -8  -2  387.96   38.30
   2  -8   2  407.96   24.90
   2  -8   2  432.96   26.00
  -2  -8  -2  407.06   40.40
  -2   8  -2  471.75   31.90
  -2   8  -2  398.16   28.10
  -2   8  -2  384.06   24.50
   3  -8   2   58.69   12.50
  -3  -8  -2   53.99   16.40
  -3  -8  -2   96.29   23.40
  -3  -8  -2  109.69   22.80
   3   8   2   78.49   11.80
   3   8   2   62.39   19.50
  -3   8  -2   54.59   10.80
  -4  -8  -2   -1.30   15.00
  -4  -8  -2   35.90   19.30
   4  -8   2   26.20   12.60
  -4  -8  -2    7.50   15.10
   4  -8   2   22.70    4.60
   4  -8   2   22.50    5.40
   4   8   2   48.30   21.40
   4   8   2   10.50   10.30
   4   8   2   29.60   18.90
  -5  -8  -2 1016.90   79.59
   5  -8   2  981.50   59.39
  -5  -8  -2 1009.40   75.19
   5   8   2  887.31   75.79
   5   8   2  911.31   71.99
   5   8   2 1032.10   58.09
   5   8   2  859.11   79.19
  -5  -9   2    4.40   27.10
   5  -9  -2   44.50   16.90
   5  -9  -2   40.40   14.30
  -5  -9   2    7.70   23.20
  -5  -9   2   51.79   20.00
   5   9  -2   13.90   24.60
   5   9  -2   35.80   27.10
   5   9  -2   41.60   26.10
  -4  -9   2  209.68   31.40
  -4  -9   2  127.99   29.50
   4  -9  -2  133.29   21.90
   4  -9  -2  152.68   21.20
   4   9  -2  107.39   27.10
   4   9  -2  137.59   31.00
   4   9  -2  108.49   17.80
  -3  -9   2  582.34   43.40
   3  -9  -2  568.04   39.30
  -3  -9   2  633.14   54.29
   3  -9  -2  507.05   30.40
  -3  -9   2  654.13   58.89
   3   9  -2  491.85   50.29
   3   9  -2  591.94   30.50
   3   9  -2  589.04   32.90
   3   9  -2  592.74   52.39
  -2  -9   2    5.00   11.90
   2  -9  -2    6.90    3.90
  -2  -9   2   -3.10   12.50
   2  -9  -2    1.60    2.40
   2  -9  -2    4.50    4.90
  -2  -9   2   -1.90    7.50
   2  -9  -2    0.60    2.20
   2   9  -2   -5.80    4.10
  -2   9   2    6.80    4.80
   2   9  -2   -0.80    3.90
   2   9  -2    6.90   10.80
   2   9  -2   -9.30   11.90
  -1  -9   2  828.92   54.59
  -1  -9   2  738.03   55.69
   1  -9  -2  839.12   42.40
   1  -9  -2  792.42   46.60
  -1  -9   2  840.92   44.00
  -1   9   2  814.42   40.60
   1   9  -2  730.43   55.09
   1   9  -2  837.82   52.69
   0  -9  -2  172.28   21.10
   0  -9   2  118.19   20.20
   0  -9  -2  170.38   28.40
   0  -9   2  121.19   14.70
   0  -9   2  101.19   20.50
   0   9  -2  135.49   27.30
   0   9   2  138.69   22.50
   0   9   2  113.29   18.80
  -1  -9  -2   10.50   11.50
  -1  -9  -2    6.40   11.10
   1  -9   2   10.50    5.70
   1  -9   2   14.20    8.80
  -1  -9  -2    5.30    9.70
   1   9   2   11.60   10.60
  -1   9  -2    4.70    9.30
  -1   9  -2    0.70    6.40
  -2  -9  -2  100.49   25.30
  -2  -9  -2   63.09   17.90
   2  -9   2   75.69   15.30
   2  -9   2   71.29   12.70
  -2  -9  -2   87.09   21.80
  -2   9  -2   64.19   11.30
   2   9   2   95.69   28.10
  -2   9  -2   64.99   14.10
   2   9   2   57.39   17.20
   2   9   2   76.09   22.70
  -3  -9  -2   27.90   15.40
  -3  -9  -2    4.00   16.20
  -3  -9  -2   23.40   18.30
   3  -9   2   19.10   11.20
   3  -9   2   20.60    6.50
   3  -9   2   34.20   10.50
  -3   9  -2   25.20    7.70
   3   9   2   32.50    9.70
  -3   9  -2   20.90    9.50
   3   9   2   31.30   19.90
   3   9   2    3.50   15.80
   4  -9   2  166.58   24.00
  -4  -9  -2  162.38   32.00
  -4  -9  -2  148.19   35.60
  -4  -9  -2  146.19   31.00
   4   9   2  160.98   37.00
  -5  -9  -2  101.59   34.60
   5  -9   2   90.39   20.80
   5   9   2   15.20   30.20
   5   9   2   39.30   27.70
   5   9   2   68.59   19.80
  -4 -10   2   45.70   27.40
   4 -10  -2   94.49   19.30
  -4 -10   2  107.89   33.00
   4  10  -2   36.20   32.30
   4  10  -2   56.29   25.10
  -3 -10   2    9.00   13.10
  -3 -10   2    1.00   17.30
  -3 -10   2  -14.20   14.50
   3 -10  -2   -5.80   10.10
   3 -10  -2   -2.00    4.50
   3  10  -2   -8.80    5.40
   3  10  -2  -36.90   20.00
   3  10  -2   -0.80   17.40
   2 -10  -2  696.83   34.40
  -2 -10   2  662.43   44.40
   2 -10  -2  616.54   33.70
  -2 -10   2  672.93   58.69
   2  10  -2  613.14   62.29
  -2  10   2  635.44   30.00
  -2  10   2  689.53   28.50
   2  10  -2  655.83   58.49
  -1 -10   2  102.29   24.60
  -1 -10   2  158.38   21.40
   1 -10  -2  123.39   18.10
  -1 -10   2  120.29   26.10
   1 -10  -2  153.68   23.50
  -1  10   2  123.39   20.80
  -1  10   2  117.29   17.30
   1  10  -2   90.99   24.40
   1  10  -2  126.59   26.00
   0 -10   2   79.19   13.00
   0 -10   2   67.09   16.70
   0 -10  -2   50.19   14.10
   0 -10   2   67.19   15.10
   0 -10  -2   69.29   21.40
   0 -10  -2   41.20   15.60
   0  10  -2   43.70   18.30
   0  10   2   31.30   15.60
   0  10  -2   69.19   16.80
   0  10   2   50.79   14.10
   1 -10   2  506.85   42.50
   1 -10   2  522.15   36.00
  -1 -10  -2  462.35   46.20
  -1 -10  -2  495.65   47.60
  -1 -10  -2  570.44   45.70
  -1  10  -2  498.25   41.40
   1  10   2  614.44   46.10
  -1  10  -2  580.04   36.20
  -2 -10  -2   15.90   16.90
   2 -10   2   13.30    6.90
   2 -10   2    7.80    9.20
  -2 -10  -2   12.10   13.80
  -2 -10  -2   33.50   17.10
   2  10   2   10.90   15.10
   2  10   2   21.30   18.80
  -2  10  -2    9.30   12.40
  -2  10  -2   25.50    9.50
  -3 -10  -2  215.58   36.20
   3 -10   2  287.67   23.90
  -3 -10  -2  210.48   37.60
  -3 -10  -2  234.48   43.60
   3 -10   2  245.38   20.70
  -3  10  -2  290.67   16.30
  -3  10  -2  288.57   18.30
   3  10   2  275.97   42.10
   3  10   2  274.47   45.60
   4 -10   2   25.90   13.70
  -4 -10  -2   67.99   26.20
   4  10   2   48.50   26.50
  -3 -11   2  465.05   56.19
   3 -11  -2  491.15   40.70
  -3 -11   2  461.15   45.70
   2 -11  -2   22.00    7.00
  -2 -11   2   22.80   20.40
  -2 -11   2   18.90   20.90
  -2 -11   2   32.70   15.60
  -2  11   2   24.40    7.80
  -2  11   2   16.50    8.20
   2  11  -2    0.20   24.80
  -1 -11   2  265.37   38.90
   1 -11  -2  308.67   27.90
   1 -11  -2  271.57   30.30
   1 -11  -2  332.47   40.40
  -1 -11   2  276.27   28.80
  -1 -11   2  284.17   41.40
  -1  11   2  329.77   28.20
  -1  11   2  379.36   32.70
   0 -11  -2  717.33   48.80
   0 -11   2  663.43   36.10
   0 -11   2  550.54   45.30
   0 -11  -2  696.33   55.19
   0 -11  -2  570.94   49.00
   0 -11   2  604.74   52.89
   0  11   2  617.94   49.60
  -1 -11  -2  224.48   37.90
  -1 -11  -2  166.98   28.00
   1 -11   2  156.78   27.60
   1 -11   2  133.19   20.90
  -1 -11  -2  183.78   34.70
  -1  11  -2  141.49   21.70
   2 -11   2  289.37   23.40
  -2 -11  -2  260.77   38.00
  -2 -11  -2  266.87   34.30
   2 -11   2  212.48   28.30
  -2  11  -2  273.27   31.20
  -2  11  -2  305.07   24.20
   3 -11   2   69.09   10.30
  -3 -11  -2   60.19   29.10
   3 -11   2   54.49    8.20
   3  11   2   27.90   27.20
  -8   0   3  -19.80   18.50
  -7   0   3  184.58   31.30
   7   0  -3  207.18   35.20
   7   0  -3  240.18   40.60
  -7   0   3  211.18   30.00
   7   0  -3  188.98   29.70
  -7   0   3  171.78   26.20
  -6   0   3   63.49   18.70
   6   0  -3   92.79   22.20
  -6   0   3  129.39   22.50
   6   0  -3  150.58   29.50
   6   0  -3  131.39   25.00
   6   0  -3   91.59   18.20
   5   0  -3 2666.93  108.79
  -5   0   3 2823.32  111.09
   5   0  -3 2701.83  109.09
  -5   0   3 2699.73  102.79
   5   0  -3 2848.31  102.99
  -4   0   3  214.18   23.10
  -4   0   3  237.38   22.30
   4   0  -3  216.68   22.90
   4   0  -3  206.48   20.00
   4   0  -3  200.38   22.70
  -4   0   3  209.08   21.00
  -3   0   3 1287.87   58.29
   3   0  -3 1425.66   56.29
  -3   0   3 1286.37   55.89
   3   0  -3 1260.97   59.19
   3   0  -3 1390.86   59.29
  -3   0   3 1414.26   57.09
  -2   0   3 2294.67   81.89
   2   0  -3 2387.96   80.69
   2   0  -3 2298.17   83.39
  -2   0   3 2406.86   80.59
   2   0  -3 2386.96   79.29
  -1   0   3   53.19    9.40
   1   0  -3   95.79   10.70
  -1   0   3   77.09   11.70
   1   0  -3   75.59   10.50
   1   0  -3   66.49   10.80
   0   0  -3  877.11   39.00
   0   0  -3  846.42   39.10
   0   0   3  817.82   37.70
   0   0   3  803.72   38.60
   0   0   3  861.41   37.70
   0   0  -3  886.71   43.60
  -1   0  -3   67.19   11.10
  -1   0  -3   50.29    9.00
   1   0   3   51.29   10.50
   1   0   3   51.49    9.50
   1   0   3   53.39   10.60
  -1   0  -3   61.69   10.60
   2   0   3 3056.79  104.69
  -2   0  -3 3216.08  102.19
  -2   0  -3 2956.10  105.29
   2   0   3 2968.20   99.79
  -2   0  -3 3056.89  104.39
  -2   0  -3 3090.69   99.49
   2   0   3 3164.18  105.39
   3   0   3  947.51   50.29
  -3   0  -3  945.01   50.89
   3   0   3 1011.60   47.40
  -3   0  -3  966.40   52.59
  -3   0  -3  992.90   47.70
   3   0   3  952.90   50.79
  -3   0  -3  946.21   46.10
   4   0   3   12.90    7.40
   4   0   3   12.50    9.80
  -4   0  -3   14.30    7.10
   4   0   3    4.70    8.00
  -4   0  -3   11.10    7.60
  -4   0  -3    4.40    8.60
  -5   0  -3 1192.88   60.99
  -5   0  -3 1107.29   65.79
  -5   0  -3 1225.98   61.19
   5   0   3 1090.69   65.49
   5   0   3 1215.28   60.29
   5   0   3 1052.09   64.29
   6   0   3   -0.10   11.30
  -6   0  -3   -7.30   12.50
   6   0   3    1.40    9.70
  -6   0  -3   -2.80    9.20
  -6   0  -3   22.00   16.80
  -6   0  -3    9.10    8.60
   6   0   3   27.00   13.30
   7   0   3  459.55   41.20
  -7   0  -3  538.65   45.50
  -7   0  -3  451.55   42.00
   7   0   3  368.16   50.29
   7   0   3  430.36   50.19
   8  -1  -3   73.99   24.50
  -8   1   3  114.89   24.40
   8   1  -3   72.09   25.70
  -8   1   3    9.30   27.90
  -7  -1   3  435.46   46.30
   7  -1  -3  490.25   43.60
  -7  -1   3  456.85   43.10
   7  -1  -3  427.26   36.00
   7  -1  -3  491.95   47.60
   7  -1  -3  395.76   57.99
   7   1  -3  393.86   45.60
  -7   1   3  426.16   42.80
   7   1  -3  461.05   42.90
   7   1  -3  499.85   51.79
  -7   1   3  462.85   36.60
  -7   1   3  386.76   39.60
   7   1  -3  479.75   56.19
   6  -1  -3  553.34   45.20
  -6  -1   3  605.74   50.29
  -6  -1   3  538.15   43.50
   6  -1  -3  655.33   45.80
   6  -1  -3  579.64   51.89
   6  -1  -3  642.24   40.50
  -6   1   3  613.44   44.50
  -6   1   3  616.94   43.90
   6   1  -3  617.54   49.20
   6   1  -3  586.04   48.20
   6   1  -3  709.73   56.49
   6   1  -3  531.75   41.90
   5  -1  -3  110.29   20.00
  -5  -1   3  121.19   22.50
   5  -1  -3  133.79   22.40
  -5  -1   3  136.89   22.20
   5  -1  -3  109.49   16.50
  -5   1   3  172.68   21.80
   5   1  -3  163.98   25.70
  -5   1   3  104.19   19.60
   5   1  -3  114.49   21.30
   5   1  -3  127.69   21.50
  -5   1   3  116.49   20.20
  -4  -1   3 1707.53   78.69
   4  -1  -3 1710.83   74.09
  -4  -1   3 1780.02   74.39
   4  -1  -3 1920.01   78.19
   4  -1  -3 1882.01   69.09
  -4  -1   3 1726.13   75.69
  -4   1   3 1869.91   74.89
   4   1  -3 1773.72   81.39
   4   1  -3 1952.90   77.69
   4   1  -3 1810.52   77.49
  -4   1   3 1962.50   70.89
  -4   1   3 1709.03   73.99
  -3  -1   3  167.98   19.40
   3  -1  -3  130.69   16.20
   3  -1  -3  149.69   14.10
  -3  -1   3  160.38   16.50
   3  -1  -3  146.69   16.90
  -3  -1   3  163.98   18.30
  -3   1   3  153.48   14.80
   3   1  -3  166.28   20.00
   3   1  -3  171.68   17.90
   3   1  -3  146.79   17.10
   2  -1  -3 4742.63  140.79
  -2  -1   3 4614.94  142.09
   2  -1  -3 4975.10  136.39
  -2  -1   3 4486.55  143.99
   2  -1  -3 4557.74  139.39
  -2  -1   3 4691.73  137.39
   2   1  -3 4812.62  140.09
   2   1  -3 4629.64  140.69
   2   1  -3 4430.56  145.69
  -2   1   3 4548.35  137.79
  -2   1   3 4646.33  136.19
  -1  -1   3 1413.46   56.99
   1  -1  -3 1579.14   55.99
  -1  -1   3 1411.46   55.59
   1  -1  -3 1441.86   52.99
  -1   1   3 1409.36   53.09
  -1   1   3 1466.75   54.09
   1   1  -3 1573.64   62.89
   1   1  -3 1483.55   59.29
   1   1  -3 1333.27   50.89
   1   1  -3 1394.66   56.39
   0  -1  -3  736.03   34.80
   0  -1   3  776.32   36.70
   0  -1   3  769.32   35.40
   0  -1  -3  725.43   34.70
   0  -1  -3  725.73   35.10
   0  -1   3  723.43   34.70
   0   1   3  712.93   33.70
   0   1  -3  731.43   35.70
   0   1   3  693.13   35.10
   0   1  -3  707.23   33.70
   0   1  -3  759.52   36.90
   0   1   3  740.63   35.70
  -1  -1  -3 1588.84   60.69
  -1  -1  -3 1587.04   62.49
   1  -1   3 1594.34   61.79
   1  -1   3 1685.73   61.19
  -1  -1  -3 1559.94   61.79
   1  -1   3 1619.34   59.29
   1   1   3 1575.74   61.39
   1   1   3 1571.84   59.79
  -1   1  -3 1600.54   63.09
  -1   1  -3 1635.14   60.09
  -1   1  -3 1668.03   61.19
   1   1   3 1564.04   62.69
   2  -1   3 1401.36   57.49
  -2  -1  -3 1380.86   61.09
   2  -1   3 1368.16   54.39
  -2  -1  -3 1402.76   58.09
  -2  -1  -3 1362.46   59.69
   2  -1   3 1427.76   59.99
  -2  -1  -3 1334.77   57.69
   2   1   3 1398.36   61.89
  -2   1  -3 1298.77   50.29
   2   1   3 1352.56   56.69
  -2   1  -3 1407.66   57.39
  -2   1  -3 1442.56   61.99
  -2   1  -3 1408.36   55.79
   2   1   3 1374.06   58.59
   3  -1   3 2202.68   85.69
   3  -1   3 2303.67   89.49
  -3  -1  -3 2387.96   93.29
  -3  -1  -3 2255.27   86.29
  -3  -1  -3 2314.97   86.99
  -3  -1  -3 2244.58   90.09
   3  -1   3 2270.47   81.29
  -3   1  -3 2246.88   86.29
  -3   1  -3 2440.96   83.39
  -3   1  -3 2270.17   91.79
   3   1   3 2227.48   88.09
   3   1   3 2108.79   89.89
  -3   1  -3 2168.08   77.99
   3   1   3 2377.36   86.79
  -4  -1  -3  802.42   46.70
   4  -1   3  735.03   45.90
   4  -1   3  780.92   41.60
  -4  -1  -3  767.62   58.99
  -4  -1  -3  692.53   43.60
   4  -1   3  727.53   47.70
  -4  -1  -3  651.93   46.90
   4   1   3  712.43   49.00
  -4   1  -3  665.53   56.59
   4   1   3  683.33   46.40
  -4   1  -3  703.43   39.10
  -4   1  -3  854.21   43.70
   4   1   3  773.42   45.20
  -5  -1  -3   14.80   12.60
   5  -1   3    6.00    6.10
  -5  -1  -3   10.50    9.00
   5  -1   3    6.20   10.20
  -5  -1  -3   21.80   14.30
   5  -1   3   33.80   11.40
  -5  -1  -3   13.50    9.70
  -5   1  -3   35.00   10.70
   5   1   3    6.80    9.50
   5   1   3   50.09   17.30
   5   1   3   17.20   12.60
  -5   1  -3   10.60    8.40
  -6  -1  -3  534.25   52.29
   6  -1   3  500.95   46.80
   6  -1   3  591.44   40.70
  -6  -1  -3  512.05   48.50
  -6  -1  -3  619.84   47.00
   6  -1   3  570.54   51.19
   6   1   3  495.35   42.60
   6   1   3  492.05   49.99
   6   1   3  518.75   49.10
  -6   1  -3  560.64   40.90
  -6   1  -3  607.84   47.90
  -6   1  -3  492.55   50.89
  -6   1  -3  473.35   37.50
   7  -1   3   -5.00   17.00
   7  -1   3   -3.60   12.70
  -7  -1  -3   -4.20   14.70
   7  -1   3   -3.20   17.60
  -7  -1  -3  -17.80   13.50
  -7   1  -3   11.50   11.90
  -7   1  -3    3.10   13.50
   7   1   3   -7.90   18.50
   7   1   3   -8.10   13.30
   7   1   3   -6.80   17.80
   7  -2  -3  210.48   33.90
  -7  -2   3  225.48   35.30
   7  -2  -3  221.98   28.60
  -7  -2   3  236.48   37.10
  -7  -2   3  209.58   33.00
   7   2  -3  225.98   37.30
   7   2  -3  325.97   50.69
  -7   2   3  306.67   27.50
   7   2  -3  235.38   40.80
  -7   2   3  206.78   31.70
   6  -2  -3   62.19   13.00
   6  -2  -3   73.09   20.90
   6  -2  -3  102.79   18.50
  -6  -2   3   61.19   17.90
  -6  -2   3   76.69   21.40
   6  -2  -3  111.69   22.20
  -6   2   3   54.49   16.70
  -6   2   3   76.69   18.20
   6   2  -3   73.39   20.40
   6   2  -3   52.49   18.50
   6   2  -3   78.49   18.90
  -6   2   3   73.69   13.70
   6   2  -3   90.39   22.80
   5  -2  -3  687.63   35.30
  -5  -2   3  662.93   44.40
   5  -2  -3  627.14   39.90
  -5  -2   3  677.13   51.59
   5  -2  -3  733.43   47.40
   5   2  -3  662.03   48.30
   5   2  -3  625.54   49.20
  -5   2   3  649.93   40.00
  -5   2   3  670.73   35.70
   5   2  -3  707.73   47.90
  -4  -2   3  185.88   21.50
   4  -2  -3  208.78   16.80
  -4  -2   3  192.98   22.30
  -4  -2   3  141.69   23.50
   4  -2  -3  203.78   20.30
   4   2  -3  200.08   22.60
  -4   2   3  223.68   17.50
  -4   2   3  212.08   20.20
   4   2  -3  200.68   22.60
   4   2  -3  214.48   25.70
  -3  -2   3  164.28   19.60
   3  -2  -3  133.99   12.50
   3  -2  -3  109.59   13.60
  -3  -2   3  124.79   14.90
   3  -2  -3  131.59   15.80
   3   2  -3  151.68   24.50
  -3   2   3  129.39   12.50
   3   2  -3  104.29   17.00
  -3   2   3  133.29   14.10
   3   2  -3  125.29   16.00
  -2  -2   3  339.87   26.80
  -2  -2   3  311.47   21.10
  -2  -2   3  360.76   26.60
   2  -2  -3  318.27   20.90
   2  -2  -3  297.97   22.00
   2  -2  -3  347.57   20.20
   2   2  -3  307.87   22.20
  -2   2   3  302.17   19.60
   2   2  -3  290.67   25.80
   2   2  -3  313.87   24.10
  -1  -2   3  854.11   40.70
  -1  -2   3  795.62   33.60
   1  -2  -3  881.11   37.40
   1  -2  -3  858.01   39.30
  -1  -2   3  777.32   41.30
   1  -2  -3  868.11   37.40
  -1   2   3  846.12   36.20
  -1   2   3  903.31   38.20
   1   2  -3  759.82   34.00
   1   2  -3  817.12   42.80
   1   2  -3  885.61   40.40
   1   2  -3  842.62   39.80
   0  -2   3 2750.12   89.89
   0  -2   3 2531.95   88.99
   0  -2   3 2734.63   89.09
   0  -2  -3 2660.93   87.29
   0  -2  -3 2624.34   87.09
   0  -2  -3 2643.24   88.89
   0   2  -3 2759.32   78.79
   0   2   3 2704.23   90.09
   0   2  -3 2698.63   87.59
   0   2  -3 2713.53   89.59
   0   2  -3 2796.02   92.89
   0   2   3 2664.83   86.79
  -1  -2  -3  153.38   16.20
   1  -2   3  113.09   12.90
   1  -2   3  117.29   12.90
  -1  -2  -3  127.39   14.10
  -1  -2  -3   99.49   14.40
   1  -2   3  144.79   15.10
  -1   2  -3  122.09   15.00
  -1   2  -3  130.39   13.40
  -1   2  -3  110.59   13.20
   1   2   3   91.89   15.20
   1   2   3  142.49   14.90
   1   2   3  119.19   13.70
   2  -2   3 5153.48  153.18
  -2  -2  -3 5248.48  161.18
  -2  -2  -3 5293.37  166.68
   2  -2   3 5390.06  156.58
   2  -2   3 5092.49  159.68
  -2  -2  -3 5345.56  161.78
  -2  -2  -3 5085.49  162.18
  -2   2  -3 5173.68  155.28
   2   2   3 5239.48  160.28
  -2   2  -3 5295.17  163.78
  -2   2  -3 5210.58  144.09
   2   2   3 5293.27  159.68
   2   2   3 5221.48  166.98
  -3  -2  -3 1005.70   53.49
  -3  -2  -3  981.80   52.09
  -3  -2  -3 1030.90   57.09
  -3  -2  -3 1038.00   54.29
   3  -2   3 1051.89   49.90
   3  -2   3 1026.90   45.80
   3  -2   3  998.90   52.29
   3   2   3 1058.29   53.29
   3   2   3 1042.50   52.69
  -3   2  -3 1056.29   55.99
   3   2   3 1060.39   58.39
  -3   2  -3  990.60   40.80
  -3   2  -3 1030.20   49.40
  -4  -2  -3 1086.69   71.19
  -4  -2  -3  994.00   61.29
   4  -2   3 1049.40   58.79
  -4  -2  -3 1111.09   58.99
  -4  -2  -3 1005.60   57.49
   4  -2   3 1088.79   50.29
   4  -2   3 1027.90   53.89
  -4   2  -3 1022.90   61.59
   4   2   3 1044.90   63.19
   4   2   3 1092.49   57.59
  -4   2  -3  981.80   53.19
  -4   2  -3 1015.60   45.20
   4   2   3  946.11   55.69
  -4   2  -3 1072.69   49.60
  -5  -2  -3  297.57   31.90
  -5  -2  -3  324.47   33.50
  -5  -2  -3  299.37   35.90
   5  -2   3  329.07   33.30
   5  -2   3  293.97   26.10
   5  -2   3  317.17   30.90
  -5  -2  -3  345.97   37.70
  -5   2  -3  285.87   25.50
   5   2   3  388.26   39.90
   5   2   3  273.97   30.90
   5   2   3  296.17   30.80
  -5   2  -3  318.07   26.90
  -6  -2  -3  210.18   36.00
   6  -2   3  209.78   24.20
  -6  -2  -3  199.58   32.00
  -6  -2  -3  117.19   28.00
  -6  -2  -3  222.38   32.90
   6  -2   3  117.09   24.90
   6  -2   3  159.88   28.10
  -6   2  -3  137.99   21.00
  -6   2  -3  172.08   28.90
  -6   2  -3  195.78   33.40
   6   2   3  185.58   29.90
   6   2   3  139.39   30.70
   6   2   3  235.08   35.30
  -6   2  -3  146.59   21.30
   7  -2   3   15.60   11.90
  -7  -2  -3   59.19   23.00
   7  -2   3   -6.00   19.40
   7  -2   3   -7.40   17.20
  -7  -2  -3   28.30   18.60
   7   2   3   -5.50   21.10
  -7   2  -3   -2.70   10.00
   7   2   3   50.89   21.80
   7   2   3   44.40   23.00
   7  -3  -3   33.00   13.40
   7  -3  -3   20.90   23.20
  -7  -3   3   20.20   17.80
   7  -3  -3   12.00   14.80
  -7  -3   3   36.60   19.40
  -7  -3   3   36.80   17.40
   7  -3  -3   36.50   10.60
   7   3  -3  -12.20   19.80
   7   3  -3   61.19   24.00
   7   3  -3   34.00   21.10
   6  -3  -3 2443.06   81.09
   6  -3  -3 2430.26   90.09
   6  -3  -3 2375.26  114.49
   6  -3  -3 2434.86  106.19
  -6  -3   3 2334.27  116.49
  -6  -3   3 2627.44  114.79
   6   3  -3 2493.15  111.39
   6   3  -3 2280.67  109.99
  -6   3   3 2313.77   87.39
   6   3  -3 2271.87  114.39
  -6   3   3 2484.95   81.39
   6   3  -3 2324.17  113.19
   5  -3  -3  146.89   13.80
   5  -3  -3  173.48   17.10
   5  -3  -3  126.19   21.60
  -5  -3   3  148.99   23.50
  -5  -3   3  134.79   25.90
   5   3  -3  128.89   25.20
   5   3  -3  137.39   25.10
  -5   3   3  139.99   14.10
   5   3  -3  115.09   22.60
   4  -3  -3 1421.96   66.19
   4  -3  -3 1554.54   53.19
  -4  -3   3 1415.76   74.99
   4  -3  -3 1453.75   59.39
  -4   3   3 1438.46   65.69
   4   3  -3 1566.54   73.69
   4   3  -3 1415.96   76.69
   4   3  -3 1433.56   70.09
  -4   3   3 1530.85   53.49
   3  -3  -3  233.88   21.10
  -3  -3   3  213.58   24.90
  -3  -3   3  238.38   24.30
   3  -3  -3  284.27   17.50
  -3  -3   3  242.48   21.30
   3  -3  -3  204.08   17.30
  -3   3   3  239.28   16.40
   3   3  -3  247.68   23.50
  -3   3   3  210.98   17.00
   3   3  -3  237.08   23.80
   3   3  -3  233.08   26.70
  -2  -3   3  177.28   19.80
   2  -3  -3  191.98   15.40
   2  -3  -3  196.88   15.20
  -2  -3   3  180.78   20.30
   2  -3  -3  199.78   18.50
  -2  -3   3  218.18   17.40
   2   3  -3  196.78   19.60
  -2   3   3  188.98   14.90
   2   3  -3  157.58   16.20
  -2   3   3  187.78   14.90
   2   3  -3  160.78   20.50
   1  -3  -3  349.27   21.50
  -1  -3   3  370.06   19.90
   1  -3  -3  347.27   22.90
  -1  -3   3  383.56   28.30
   1  -3  -3  386.86   23.20
  -1  -3   3  381.86   27.10
   1   3  -3  358.86   24.00
  -1   3   3  395.36   24.10
   1   3  -3  393.86   26.30
   1   3  -3  329.77   27.40
   1   3  -3  330.77   20.60
   0  -3   3 2864.21  101.59
   0  -3   3 3058.49  100.59
   0  -3  -3 3166.18   99.29
   0  -3  -3 3100.69   97.29
   0  -3  -3 3037.60  101.49
   0   3  -3 3097.89  100.09
   0   3  -3 3064.09   98.99
   0   3  -3 3009.80   87.19
   0   3   3 3084.99  102.59
   0   3  -3 3164.98  105.89
   0   3   3 3221.48   99.09
   1  -3   3  685.03   35.70
  -1  -3  -3  706.13   35.90
   1  -3   3  643.84   35.60
   1  -3   3  796.42   36.70
  -1  -3  -3  734.83   38.60
  -1   3  -3  685.63   21.60
   1   3   3  694.63   35.50
  -1   3  -3  680.53   42.40
   1   3   3  803.12   39.20
  -1   3  -3  717.33   38.30
  -1   3  -3  697.93   34.20
   1   3   3  711.73   41.30
  -2  -3  -3   47.60   13.00
  -2  -3  -3   61.89   11.60
  -2  -3  -3   44.40   11.40
   2  -3   3   41.50    9.00
   2  -3   3   54.69   12.00
   2  -3   3   62.99   11.00
  -2  -3  -3   37.30   10.70
  -2   3  -3   44.00    9.00
   2   3   3   72.09   15.10
  -2   3  -3   45.70    4.30
  -2   3  -3   48.90    9.90
  -2   3  -3   51.39   12.30
   2   3   3   37.90   10.60
   2   3   3   45.00   10.40
   3  -3   3    4.50    5.60
  -3  -3  -3   -8.00    6.20
  -3  -3  -3   -3.50    5.30
  -3  -3  -3    9.50    7.40
  -3  -3  -3   -4.90    5.60
   3  -3   3   -4.60    3.30
  -3   3  -3    5.80    2.70
   3   3   3   -0.50    4.80
   3   3   3   -8.40    5.40
   3   3   3    4.80    7.20
  -3   3  -3   -3.30    6.40
  -3   3  -3    4.90    5.90
  -3   3  -3   -4.00    3.20
   4  -3   3 3346.07  136.59
   4  -3   3 3520.25  130.79
  -4  -3  -3 3427.76  132.29
  -4  -3  -3 3457.05  138.89
  -4  -3  -3 3756.42  150.08
   4  -3   3 3515.65  114.39
  -4  -3  -3 3533.55  132.49
  -4   3  -3 3637.44  136.89
   4   3   3 3532.55  128.69
   4   3   3 3681.13  133.19
  -4   3  -3 3596.14  115.89
   4   3   3 3427.86  139.39
  -4   3  -3 3495.95  121.59
  -4   3  -3 3637.64  107.69
   5  -3   3  118.59   19.90
  -5  -3  -3   70.39   19.30
  -5  -3  -3  116.69   26.00
  -5  -3  -3  128.49   24.70
   5  -3   3   89.39   15.80
   5  -3   3   75.79   17.60
   5   3   3   83.39   23.70
  -5   3  -3   99.29   16.30
   5   3   3   90.89   21.20
  -5   3  -3  100.89   14.60
   5   3   3  108.39   21.60
  -6  -3  -3  681.83   56.19
   6  -3   3  621.84   47.50
   6  -3   3  791.32   59.19
  -6  -3  -3  748.93   58.09
   6  -3   3  729.33   42.00
  -6  -3  -3  658.93   60.79
  -6  -3  -3  772.52   58.69
   6   3   3  731.73   55.79
  -6   3  -3  651.73   58.39
   6   3   3  616.34   59.19
  -6   3  -3  696.53   41.70
  -6   3  -3  630.74   55.39
  -6   3  -3  766.52   43.60
   6   3   3  681.23   54.59
   7  -3   3  143.59   27.40
  -7  -3  -3  129.49   28.50
  -7  -3  -3   99.89   29.90
   7  -3   3  130.29   29.20
   7  -3   3  119.39   18.90
   7   3   3  152.28   34.10
  -7   3  -3  156.28   23.90
   7   3   3  175.78   34.70
   7   3   3  197.88   36.10
   7  -4  -3 1147.89   43.80
  -7  -4   3  993.90   79.89
   7  -4  -3 1183.18   82.79
   7   4  -3 1161.58   79.39
   7   4  -3  892.41   75.19
   7   4  -3 1119.49   84.49
   7   4  -3 1070.99   78.29
   6  -4  -3 1298.47   45.20
  -6  -4   3 1201.08   82.39
  -6  -4   3 1324.37   80.89
   6  -4  -3 1330.47   51.29
  -6  -4   3 1256.97   71.49
   6  -4  -3 1322.57   79.59
   6  -4  -3 1369.36   74.09
   6   4  -3 1286.87   78.59
   6   4  -3 1330.17   79.09
   6   4  -3 1314.87   80.89
  -6   4   3 1222.98   59.09
   6   4  -3 1204.98   80.29
  -6   4   3 1303.07   43.50
   5  -4  -3  503.35   39.50
  -5  -4   3  634.34   48.60
   5  -4  -3  554.44   25.40
  -5  -4   3  637.04   54.09
   5  -4  -3  538.55   29.70
  -5  -4   3  542.75   41.30
  -5   4   3  620.64   25.70
   5   4  -3  525.75   49.50
   5   4  -3  590.34   45.70
  -5   4   3  542.55   28.00
   5   4  -3  581.44   45.50
   4  -4  -3   53.99    9.50
   4  -4  -3   68.79   14.20
  -4  -4   3   62.39   18.80
  -4  -4   3   69.89   17.60
   4  -4  -3   82.39    9.40
  -4   4   3   74.19    8.80
   4   4  -3   51.59   15.70
  -4   4   3   82.29   11.70
   4   4  -3   74.39   19.50
   4   4  -3   93.99   19.00
   3  -4  -3  115.09   17.80
   3  -4  -3   84.59    9.90
   3  -4  -3  108.89   11.70
  -3  -4   3  108.19   21.50
  -3  -4   3  122.79   15.50
  -3  -4   3   84.99   17.80
   3   4  -3   60.59   15.60
   3   4  -3   58.09   12.70
  -3   4   3   94.99   10.00
   3   4  -3  115.49   20.80
  -2  -4   3   23.10    9.40
  -2  -4   3   46.20    9.30
   2  -4  -3   51.89    9.30
   2  -4  -3   30.80    6.70
  -2  -4   3   40.60   11.40
   2   4  -3   25.50    9.60
   2   4  -3   31.70   10.10
  -2   4   3   27.60    6.00
   2   4  -3   25.40    7.70
  -2   4   3   47.50    8.30
   1  -4  -3 1537.85   55.99
  -1  -4   3 1317.77   63.39
   1  -4  -3 1515.55   57.49
  -1  -4   3 1448.36   50.69
   1  -4  -3 1465.05   53.99
  -1  -4   3 1510.55   64.09
   1   4  -3 1395.56   56.59
   1   4  -3 1459.45   67.39
  -1   4   3 1416.66   56.79
   1   4  -3 1472.25   61.99
  -1   4   3 1430.36   54.09
   1   4  -3 1414.86   53.49
   0  -4  -3    6.10    4.60
   0  -4  -3    5.60    3.60
   0  -4   3    5.10    5.60
   0  -4  -3   -0.90    3.10
   0   4   3   12.50    5.90
   0   4  -3    8.60    3.60
   0   4   3    6.70    4.60
   0   4  -3    0.60    3.60
   0   4  -3    2.90    4.60
  -1  -4  -3   -4.10    3.10
   1  -4   3    3.40    4.50
   1  -4   3   -4.40    3.60
  -1  -4  -3   -3.50    4.20
   1  -4   3   -2.20    3.40
  -1  -4  -3   -4.50    3.30
   1   4   3    0.50    4.20
  -1   4  -3   -2.80    3.70
  -1   4  -3    3.50    3.70
   1   4   3   -0.60    3.70
  -1   4  -3    0.90    3.50
   1   4   3   -1.70    3.70
   2  -4   3  711.33   35.70
   2  -4   3  732.83   39.70
  -2  -4  -3  732.13   45.30
  -2  -4  -3  749.42   44.30
  -2  -4  -3  656.63   44.40
  -2  -4  -3  694.93   38.90
   2  -4   3  693.13   36.20
   2   4   3  701.13   37.40
   2   4   3  638.34   40.40
   2   4   3  718.53   46.90
  -2   4  -3  679.23   34.40
  -2   4  -3  635.14   39.90
  -2   4  -3  696.33   37.70
  -3  -4  -3 1885.21   87.09
  -3  -4  -3 2111.99   94.79
   3  -4   3 1969.30   74.19
  -3  -4  -3 1947.51   82.39
  -3  -4  -3 2118.09   89.49
   3  -4   3 2052.99   73.49
   3  -4   3 1912.01   80.89
   3   4   3 2239.08   83.09
  -3   4  -3 1963.00   74.39
  -3   4  -3 2082.29   82.99
  -3   4  -3 2022.40   86.39
   3   4   3 2026.90   87.59
   3   4   3 1849.61   91.79
   4  -4   3  360.26   28.20
  -4  -4  -3  348.37   38.50
  -4  -4  -3  409.16   40.60
   4  -4   3  354.16   24.90
  -4  -4  -3  325.67   34.20
  -4  -4  -3  416.36   37.40
  -4   4  -3  360.06   26.00
  -4   4  -3  327.77   27.30
  -4   4  -3  289.07   33.20
   4   4   3  344.87   34.40
   4   4   3  339.27   31.40
   4   4   3  326.07   39.00
  -5  -4  -3  547.35   47.60
   5  -4   3  513.95   45.50
  -5  -4  -3  570.94   48.40
   5  -4   3  590.54   33.90
   5  -4   3  536.85   38.60
  -5  -4  -3  523.35   47.40
  -5  -4  -3  503.65   51.59
   5   4   3  602.94   56.09
  -5   4  -3  584.84   30.10
  -5   4  -3  541.15   33.70
  -5   4  -3  512.35   37.10
   5   4   3  535.95   46.60
   5   4   3  550.64   44.80
   6  -4   3    3.40    8.40
   6  -4   3   -4.60   14.50
  -6  -4  -3    3.90   12.90
  -6  -4  -3  -11.80   18.30
   6  -4   3   -1.90   10.30
  -6  -4  -3   25.20   23.50
   6   4   3    3.60   14.20
   6   4   3  -17.30   16.80
   6   4   3    0.80   15.40
  -6   4  -3    0.30    7.50
  -6   4  -3   10.90    9.00
  -6   4  -3    6.00   13.60
  -7  -4  -3  148.29   36.60
   7  -4   3  109.19   23.70
   7   4   3  107.39   28.40
   7   4   3   97.59   34.70
   7   4   3  100.39   27.00
  -7   4  -3  175.08   25.10
  -7  -5   3   21.80   26.10
   7  -5  -3    2.60   16.90
   7  -5  -3   -4.80   20.80
   7   5  -3   -1.20   23.70
   7   5  -3  -20.40   23.60
   7   5  -3   40.40   24.60
  -6  -5   3 1294.67   88.99
  -6  -5   3 1438.96   89.69
   6  -5  -3 1377.66   83.69
   6  -5  -3 1294.57   74.39
   6   5  -3 1478.35   86.39
   6   5  -3 1526.95   86.89
   6   5  -3 1288.37   80.79
   5  -5  -3   18.20   13.90
  -5  -5   3    1.60   10.20
  -5  -5   3    6.00   10.60
  -5  -5   3   15.80   14.80
   5  -5  -3    8.80    8.00
   5   5  -3    5.20   10.70
   5   5  -3   -1.50   12.60
   5   5  -3    0.40   12.20
   4  -5  -3  875.01   35.50
  -4  -5   3  892.31   65.69
  -4  -5   3  880.71   59.59
   4  -5  -3  837.22   56.79
  -4  -5   3  930.61   52.29
   4  -5  -3  922.71   32.30
   4   5  -3  915.41   64.09
   4   5  -3  960.60   59.99
  -4   5   3  872.61   29.60
  -3  -5   3   14.10   11.90
   3  -5  -3    4.30    4.00
  -3  -5   3   -2.10    5.30
   3  -5  -3    5.80    5.40
  -3  -5   3    0.10    7.00
   3  -5  -3    3.20    3.00
   3   5  -3    0.20    7.70
  -3   5   3    0.70    3.20
   3   5  -3    5.30    7.50
   3   5  -3   12.60    8.60
  -3   5   3   -4.40    3.30
  -2  -5   3  268.87   27.90
  -2  -5   3  286.87   21.80
  -2  -5   3  330.97   30.30
   2  -5  -3  329.77   19.80
   2  -5  -3  284.57   20.40
   2   5  -3  285.67   24.40
   2   5  -3  229.38   28.50
   2   5  -3  305.57   28.00
  -2   5   3  346.57   19.40
  -2   5   3  261.57   19.70
   1  -5  -3  519.45   30.70
  -1  -5   3  513.75   25.40
   1  -5  -3  497.65   27.30
   1  -5  -3  525.05   27.80
  -1  -5   3  547.75   38.20
  -1  -5   3  525.45   35.60
  -1   5   3  441.36   29.20
   1   5  -3  488.95   29.00
   1   5  -3  510.85   28.00
   1   5  -3  515.75   34.20
   1   5  -3  458.85   36.50
  -1   5   3  448.76   26.10
   0  -5  -3 1933.11   70.89
   0  -5   3 1710.83   74.29
   0  -5   3 1850.21   53.69
   0  -5  -3 1719.03   72.89
   0  -5  -3 1781.82   63.69
   0  -5   3 1912.91   73.49
   0   5   3 1769.62   74.39
   0   5  -3 1926.51   56.59
   0   5   3 1731.83   67.89
   0   5  -3 1828.22   68.09
   0   5  -3 1891.71   71.39
   0   5  -3 1770.72   76.79
  -1  -5  -3  976.70   53.59
   1  -5   3  985.90   45.60
   1  -5   3 1007.90   46.00
  -1  -5  -3  997.70   50.79
  -1  -5  -3 1070.99   45.20
   1  -5   3  970.70   48.40
  -1   5  -3 1035.50   51.09
  -1   5  -3 1057.09   45.70
   1   5   3  950.80   42.70
  -1   5  -3  978.20   47.50
   1   5   3  940.51   53.59
   1   5   3 1007.60   50.49
  -2  -5  -3   17.00    8.30
   2  -5   3    7.00    5.00
  -2  -5  -3   14.60    9.30
  -2  -5  -3   27.70   11.50
   2  -5   3    9.50    5.20
  -2  -5  -3   23.60   10.20
   2  -5   3    6.90    5.50
  -2   5  -3   13.30    5.40
   2   5   3   15.50   10.70
  -2   5  -3   17.60    8.20
  -2   5  -3   13.50    7.00
   2   5   3   19.30    9.60
   2   5   3   17.10    7.20
   3  -5   3  136.99   15.60
  -3  -5  -3  176.58   27.50
   3  -5   3  115.09   17.90
   3  -5   3  177.38   20.40
  -3  -5  -3  123.19   19.90
  -3  -5  -3  147.09   27.50
  -3  -5  -3  164.28   25.90
  -3   5  -3  145.99   17.40
  -3   5  -3  140.39   16.00
   3   5   3  105.89   16.90
  -3   5  -3  138.19   22.70
   3   5   3  110.89   23.50
   3   5   3  143.59   24.40
   4  -5   3 1802.92   73.09
  -4  -5  -3 1929.71   92.69
   4  -5   3 1833.42   69.89
  -4  -5  -3 2216.78  104.59
  -4  -5  -3 1806.12   97.29
   4  -5   3 1797.32   83.09
   4   5   3 1859.11   90.19
   4   5   3 1815.62   81.09
  -4   5  -3 2001.40   73.79
   4   5   3 1936.91  101.39
  -4   5  -3 1705.13   86.59
   5  -5   3  120.79   23.80
  -5  -5  -3  150.58   29.90
  -5  -5  -3  163.48   28.30
   5  -5   3   97.19   15.30
  -5  -5  -3  101.19   28.50
  -5  -5  -3  134.69   27.40
   5  -5   3  118.79   18.00
   5   5   3  120.39   28.10
  -5   5  -3  152.38   22.00
   5   5   3  108.29   23.70
   5   5   3  153.38   26.00
  -5   5  -3   58.99   22.70
  -5   5  -3  164.68   18.50
   6  -5   3  324.67   32.60
  -6  -5  -3  284.27   42.30
  -6  -5  -3  342.87   53.69
  -6  -5  -3  463.85   48.80
   6  -5   3  449.76   44.00
   6  -5   3  353.76   46.80
  -6   5  -3  479.95   54.29
   6   5   3  413.76   47.00
   6   5   3  344.87   50.59
   6   5   3  420.86   44.40
  -6   5  -3  390.36   34.50
   6  -6  -3   28.90   14.90
  -6  -6   3   12.50   21.90
  -6  -6   3   25.00   16.90
  -6  -6   3   54.49   25.10
   6  -6  -3   17.00   16.70
   6   6  -3   23.10   19.90
   6   6  -3   30.10   20.00
   6   6  -3   26.90   23.20
   5  -6  -3  568.94   49.00
   5  -6  -3  535.75   42.00
  -5  -6   3  573.74   51.89
  -5  -6   3  640.64   47.80
  -5  -6   3  610.74   57.99
   5   6  -3  490.65   46.30
   5   6  -3  539.45   47.20
   5   6  -3  549.85   50.59
   5   6  -3  633.64   56.49
  -4  -6   3  106.09   20.30
   4  -6  -3   84.29   16.40
  -4  -6   3   54.09   19.10
  -4  -6   3   48.90   19.10
   4   6  -3   11.50   17.90
   4   6  -3   65.79   19.40
   4   6  -3   69.09   19.50
  -3  -6   3  375.66   43.60
  -3  -6   3  265.47   33.50
   3  -6  -3  302.47   18.10
  -3  -6   3  247.08   32.70
   3  -6  -3  199.88   23.10
  -3  -6   3  291.07   25.90
   3  -6  -3  280.57   17.00
   3   6  -3  211.38   27.80
  -3   6   3  254.87   15.60
   3   6  -3  265.57   34.00
   3   6  -3  237.48   27.20
  -3   6   3  261.27   16.00
   2  -6  -3   90.99   10.20
  -2  -6   3   89.89   20.20
   2  -6  -3  109.79   15.30
  -2  -6   3   78.29   18.00
  -2  -6   3   74.99   12.70
   2   6  -3   67.89   14.10
   2   6  -3   97.39   19.40
   2   6  -3   66.89   12.30
  -2   6   3   78.99    9.50
  -2   6   3   69.89   11.50
   2   6  -3   85.49   20.10
  -1  -6   3  213.48   23.70
   1  -6  -3  208.28   17.80
   1  -6  -3  213.68   16.80
   1  -6  -3  181.48   19.70
  -1  -6   3  200.48   15.80
  -1  -6   3  195.88   24.70
   1   6  -3  212.88   23.30
   1   6  -3  198.88   25.60
   1   6  -3  200.98   18.00
  -1   6   3  225.68   21.70
   1   6  -3  220.88   18.60
  -1   6   3  209.88   17.60
   0  -6   3 1199.58   38.80
   0  -6   3 1173.48   60.19
   0  -6  -3 1312.37   56.49
   0  -6  -3 1129.49   58.29
   0  -6  -3 1275.07   48.00
   0  -6   3 1196.08   57.19
   0   6  -3 1223.28   51.69
   0   6   3 1196.78   53.89
   0   6  -3 1275.87   56.79
   0   6  -3 1154.08   61.69
   0   6   3 1220.38   60.19
   1  -6   3   11.50    6.30
   1  -6   3   12.50    7.10
  -1  -6  -3   11.90    6.10
  -1  -6  -3   14.50    8.20
   1  -6   3   19.40    7.20
  -1  -6  -3    2.60    5.80
   1   6   3    4.50    7.00
  -1   6  -3    1.50    7.40
   1   6   3   16.00   10.70
  -1   6  -3   15.60    7.40
   2  -6   3 2557.04   91.59
  -2  -6  -3 2557.64  106.59
  -2  -6  -3 2490.75  108.09
  -2  -6  -3 2521.85  105.09
  -2  -6  -3 2433.26   88.79
   2  -6   3 2451.85   85.89
   2   6   3 2459.55  100.99
  -2   6  -3 2568.14   95.49
  -2   6  -3 2505.55   85.69
   2   6   3 2474.95  108.69
   2   6   3 2502.75   86.59
  -2   6  -3 2479.15   93.09
   3  -6   3  424.66   28.50
  -3  -6  -3  430.26   39.70
   3  -6   3  420.66   27.30
  -3  -6  -3  458.05   43.50
  -3  -6  -3  429.46   33.00
   3  -6   3  477.25   34.20
  -3   6  -3  433.56   36.80
   3   6   3  367.36   41.00
   3   6   3  485.85   32.10
   3   6   3  403.06   38.70
  -3   6  -3  440.86   27.70
  -3   6  -3  373.86   28.60
   4  -6   3  620.04   43.90
  -4  -6  -3  527.05   45.30
   4  -6   3  585.84   33.50
  -4  -6  -3  656.73   51.49
  -4  -6  -3  619.14   52.69
   4  -6   3  584.04   34.60
   4   6   3  580.14   54.69
   4   6   3  576.54   40.70
  -4   6  -3  577.24   46.60
   4   6   3  653.03   51.49
   5  -6   3  257.07   24.00
  -5  -6  -3  226.18   46.60
   5  -6   3  228.78   21.10
  -5  -6  -3  212.58   36.90
   5  -6   3  226.38   32.30
  -5  -6  -3  240.68   45.10
  -5   6  -3  209.58   21.60
   5   6   3  195.98   38.70
  -5   6  -3  241.18   36.60
  -5   6  -3  267.07   25.20
   5   6   3  253.07   29.30
   5   6   3  336.97   41.10
   6  -6   3  103.99   17.90
  -6  -6  -3   71.69   39.60
  -6  -6  -3  131.09   36.00
   6  -6   3  115.19   15.30
   6   6   3   69.89   23.80
   6   6   3  143.09   39.10
   6   6   3  122.09   30.40
  -6   6  -3  123.29   18.60
   6  -7  -3  311.47   41.60
   6  -7  -3  338.77   39.90
  -6  -7   3  352.26   50.09
   6   7  -3  236.38   43.60
   6   7  -3  274.17   47.50
   6   7  -3  284.67   45.00
   6   7  -3  236.28   38.30
   5  -7  -3   -0.30   12.00
  -5  -7   3  -20.40   13.90
  -5  -7   3   -6.00   13.10
   5  -7  -3    7.30   11.40
  -5  -7   3   22.10   18.40
   5   7  -3  -25.80   20.20
   5   7  -3  -16.10   13.50
   5   7  -3  -10.30   13.10
   5   7  -3   -3.60   15.60
   4  -7  -3 1143.69   60.69
   4  -7  -3 1121.09   62.29
  -4  -7   3 1081.79   60.39
  -4  -7   3 1048.60   75.59
  -4  -7   3 1053.79   71.19
   4   7  -3 1136.99   72.49
   4   7  -3 1043.00   75.19
   4   7  -3 1032.50   65.19
   3  -7  -3   19.10    5.20
  -3  -7   3   30.90   13.60
  -3  -7   3   14.80   12.00
  -3  -7   3   15.90    8.60
   3  -7  -3    5.50    8.50
   3  -7  -3   12.10    4.30
   3   7  -3   18.00   12.00
  -3   7   3   11.10    4.20
   3   7  -3    2.20    8.90
   3   7  -3   -0.10   12.80
   2  -7  -3 1753.62   65.19
  -2  -7   3 1803.02   86.49
  -2  -7   3 1700.33   87.99
  -2  -7   3 1835.02   70.89
   2  -7  -3 1682.63   66.99
   2  -7  -3 1835.42   62.49
   2   7  -3 1855.21   76.09
  -2   7   3 1805.52   60.99
  -2   7   3 1796.52   67.79
   2   7  -3 1772.22   67.89
   2   7  -3 1841.12   85.29
   1  -7  -3  465.65   24.80
   1  -7  -3  434.76   31.90
   1  -7  -3  478.35   28.90
  -1  -7   3  366.76   36.80
  -1  -7   3  454.75   25.80
  -1  -7   3  478.75   37.50
  -1   7   3  438.56   32.70
   1   7  -3  447.66   27.00
   1   7  -3  480.25   35.90
   1   7  -3  428.26   39.10
  -1   7   3  435.46   27.40
   0  -7   3   45.60    6.20
   0  -7  -3   52.29   12.20
   0  -7  -3   61.39   14.40
   0  -7  -3   71.69   10.30
   0  -7   3   26.60    9.20
   0  -7   3   57.89   13.30
   0   7  -3   43.40   11.70
   0   7  -3   51.09   10.10
   0   7  -3   41.10   12.80
  -1  -7  -3  349.07   30.40
  -1  -7  -3  257.77   29.60
  -1  -7  -3  265.57   19.50
   1  -7   3  335.37   25.60
   1  -7   3  281.87   26.70
  -1   7  -3  308.97   25.20
  -1   7  -3  287.27   28.80
   1   7   3  246.08   30.60
   1   7   3  290.27   27.20
   2  -7   3  479.35   29.40
  -2  -7  -3  403.16   39.50
   2  -7   3  459.05   32.60
  -2  -7  -3  501.65   30.70
  -2  -7  -3  439.66   37.80
  -2  -7  -3  482.75   42.90
   2  -7   3  421.06   30.10
   2   7   3  468.25   27.90
   2   7   3  479.65   39.60
  -2   7  -3  402.96   27.30
  -2   7  -3  448.56   33.10
  -2   7  -3  410.66   33.10
   3  -7   3  765.02   40.90
   3  -7   3  795.92   39.10
  -3  -7  -3  748.13   43.70
   3  -7   3  765.22   44.30
  -3  -7  -3  723.23   53.19
  -3  -7  -3  767.82   59.59
   3   7   3  719.53   59.69
   3   7   3  737.93   40.50
  -3   7  -3  726.63   48.30
  -3   7  -3  652.23   40.40
   3   7   3  788.52   55.29
   4  -7   3  257.87   21.80
  -4  -7  -3  205.58   28.20
  -4  -7  -3  279.67   37.20
   4  -7   3  246.78   21.50
  -4  -7  -3  306.57   37.90
  -4  -7  -3  185.08   35.60
  -4   7  -3  222.78   32.00
  -4   7  -3  202.58   21.20
   4   7   3  183.88   24.70
   4   7   3  230.68   35.30
   4   7   3  173.88   38.70
  -4   7  -3  234.48   21.90
   5  -7   3   59.19   12.10
   5  -7   3   30.50   17.70
  -5  -7  -3   57.69   22.40
  -5  -7  -3   97.79   27.30
   5  -7   3   61.19   11.70
  -5  -7  -3   80.99   32.70
   5   7   3   86.59   25.00
  -5   7  -3   31.90   11.60
  -5   7  -3   37.80   21.10
   5   7   3   47.30   18.10
   5   7   3   81.49   31.70
   6  -7   3  496.55   51.09
   6   7   3  449.26   49.30
   5  -8  -3  901.51   60.59
  -5  -8   3  919.51   75.49
   5  -8  -3  819.72   54.59
  -5  -8   3  819.32   75.89
  -5  -8   3 1003.10   93.39
   5   8  -3  883.61   69.99
   5   8  -3  873.11   75.99
   5   8  -3  888.71   67.49
   5   8  -3  772.12   55.39
  -4  -8   3   53.29   16.20
   4  -8  -3   50.69   15.70
  -4  -8   3   31.10   17.80
   4  -8  -3   47.40   14.40
  -4  -8   3   40.50   21.10
   4   8  -3    5.00   18.50
   4   8  -3   36.10   16.00
   4   8  -3   45.10   25.40
   4   8  -3   45.30   14.80
  -3  -8   3  395.96   33.10
  -3  -8   3  375.86   46.00
  -3  -8   3  477.85   47.00
   3  -8  -3  421.16   18.10
   3  -8  -3  412.46   34.60
   3  -8  -3  395.16   31.70
   3  -8  -3  407.96   20.10
   3   8  -3  327.47   49.90
   3   8  -3  476.15   31.20
   3   8  -3  447.36   47.90
   3   8  -3  503.55   45.30
  -2  -8   3  143.09   27.40
   2  -8  -3  212.18   17.50
  -2  -8   3  221.98   28.80
   2  -8  -3  205.58   21.20
   2  -8  -3  205.48   16.60
  -2  -8   3  198.78   20.90
   2   8  -3  129.79   26.80
  -2   8   3  173.58   18.50
  -2   8   3  198.18   16.10
   2   8  -3  186.78   28.10
   2   8  -3  187.38   18.20
   1  -8  -3   -0.40    5.00
   1  -8  -3    7.40    7.80
   1  -8  -3    8.70    5.30
  -1  -8   3    9.60    8.40
  -1  -8   3   -1.20    9.30
  -1  -8   3    0.40    5.70
   1   8  -3    3.20    5.60
   1   8  -3   15.80    9.30
  -1   8   3   -0.50    5.70
  -1   8   3    6.90    7.90
   0  -8  -3  294.37   32.00
   0  -8  -3  319.07   28.60
   0  -8   3  372.76   21.90
   0  -8   3  376.86   31.40
   0  -8  -3  362.96   18.40
   0  -8   3  269.47   29.60
   0   8   3  339.77   29.00
   0   8  -3  302.07   33.80
   0   8  -3  344.77   24.60
   0   8   3  299.17   31.90
  -1  -8  -3   -0.50    6.70
  -1  -8  -3   -3.50    7.00
   1  -8   3    8.20    5.70
   1  -8   3   -8.40    7.60
  -1  -8  -3  -12.30    8.40
  -1  -8  -3  -15.20    8.40
  -1   8  -3    4.90    6.60
   1   8   3    7.70    8.40
  -1   8  -3    4.40    8.90
  -2  -8  -3  828.02   59.99
  -2  -8  -3  817.12   38.30
   2  -8   3  815.92   41.70
   2  -8   3  758.82   45.40
  -2  -8  -3  816.22   58.09
  -2  -8  -3  807.92   55.39
   2  -8   3  797.12   42.10
  -2   8  -3  748.43   44.70
  -2   8  -3  787.12   40.20
  -2   8  -3  634.84   44.00
   2   8   3  859.41   56.29
   3  -8   3  212.88   22.90
   3  -8   3  218.48   19.80
  -3  -8  -3  189.18   31.40
  -3  -8  -3  245.38   41.10
   3  -8   3  206.38   22.30
  -3  -8  -3  213.28   34.60
   3   8   3  163.58   32.30
  -3   8  -3  204.58   28.30
   3   8   3  233.98   22.40
  -3   8  -3  215.58   19.30
   3   8   3  170.48   30.60
   4  -8   3   -4.20    9.40
  -4  -8  -3   42.60   19.60
  -4  -8  -3   24.30   20.90
  -4  -8  -3    1.10   15.30
   4  -8   3   -9.50   10.60
   4  -8   3   -1.40    7.00
  -4   8  -3   -0.50   14.30
   4   8   3   18.70   19.30
  -4   8  -3   10.60    8.80
   4   8   3    5.70   20.20
   4   8   3   13.10   11.20
   5  -8   3  453.55   22.40
  -5  -8  -3  494.55   51.99
  -5  -8  -3  437.16   62.49
   5  -8   3  398.66   41.10
   5  -8   3  416.16   25.40
   5   8   3  441.06   40.80
   5   8   3  491.05   53.19
  -5  -9   3   27.80   19.00
   5  -9  -3   30.90   17.60
  -5  -9   3   20.80   27.80
   5  -9  -3   26.90   18.10
   5   9  -3   15.10   24.90
   5   9  -3   35.20   19.40
   5   9  -3   -4.10   30.70
   5   9  -3   -4.30   26.90
   4  -9  -3  526.45   42.60
  -4  -9   3  494.35   56.79
  -4  -9   3  478.05   53.39
   4  -9  -3  505.35   38.90
  -4  -9   3  634.14   47.20
   4   9  -3  464.65   57.79
   4   9  -3  420.46   35.50
   4   9  -3  499.25   40.30
   4   9  -3  531.25   51.79
  -3  -9   3   65.79   25.40
   3  -9  -3   95.49   16.10
   3  -9  -3   92.29   19.90
  -3  -9   3  101.39   27.30
   3  -9  -3  103.39   15.10
  -3  -9   3   99.19   20.40
   3   9  -3   70.79   20.20
   3   9  -3   77.49   16.60
   3   9  -3   90.59   15.30
   3   9  -3  106.69   26.20
   2  -9  -3  727.23   31.70
  -2  -9   3  805.22   44.20
  -2  -9   3  754.22   65.29
   2  -9  -3  752.72   35.20
  -2  -9   3  687.33   58.09
   2   9  -3  739.93   53.39
   2   9  -3  735.63   60.49
  -2   9   3  799.52   34.90
   2   9  -3  700.73   36.00
  -2   9   3  701.13   38.60
  -1  -9   3    0.60   10.00
  -1  -9   3   12.90    6.60
  -1  -9   3   -2.00   11.80
   1  -9  -3    7.20    6.40
   1  -9  -3   -8.90   15.00
  -1   9   3   -7.30    8.90
  -1   9   3   -5.30    6.80
   1   9  -3   -4.30    5.50
   1   9  -3   -0.50   10.20
   1   9  -3   -5.90   15.00
   0  -9   3  112.79   21.70
   0  -9  -3  141.39   21.60
   0  -9   3  121.49   21.30
   0  -9  -3  150.48   25.70
   0   9  -3  136.79   15.80
   0   9   3  109.49   34.70
   0   9  -3  143.99   22.90
   0   9  -3  123.39   26.70
   0   9   3  129.09   20.70
  -1  -9  -3  551.34   43.30
   1  -9   3  631.44   40.00
   1  -9   3  526.35   41.40
  -1  -9  -3  483.45   45.00
  -1  -9  -3  581.84   50.99
  -1   9  -3  581.24   33.60
  -1   9  -3  605.54   38.10
   1   9   3  643.44   46.00
   1   9   3  538.65   48.50
  -2  -9  -3   70.29   21.50
   2  -9   3   65.19   12.50
   2  -9   3   73.89   17.60
  -2  -9  -3   66.89   24.10
  -2  -9  -3   95.59   21.90
   2   9   3   79.79   21.10
   2   9   3   51.69   20.80
  -2   9  -3   92.39   16.30
  -2   9  -3   86.59   16.50
  -3  -9  -3  702.93   62.69
  -3  -9  -3  666.63   59.19
   3  -9   3  651.03   41.70
   3  -9   3  671.13   36.40
   3  -9   3  571.54   38.90
  -3  -9  -3  636.74   83.39
   3   9   3  649.24   56.09
   3   9   3  686.63   63.39
  -3   9  -3  662.03   45.90
  -3   9  -3  701.13   42.20
  -4  -9  -3  142.99   28.90
   4  -9   3  120.29   23.00
   4   9   3  120.39   34.50
   4   9   3  116.29   19.70
  -4   9  -3  111.19   15.70
   4 -10  -3  -21.50   13.00
   4 -10  -3   -6.80   10.50
  -4 -10   3  -22.90   21.90
  -4 -10   3   12.40   26.30
   4  10  -3  -22.90   11.50
   4  10  -3  -13.20   14.60
  -3 -10   3   57.19   26.10
   3 -10  -3   52.79   10.50
   3 -10  -3   59.69   10.60
  -3 -10   3   56.19   24.10
  -3 -10   3   82.89   19.10
   3 -10  -3   56.29   16.40
   3  10  -3   66.39   13.20
   3  10  -3   80.09   29.50
   3  10  -3   34.80   21.10
  -2 -10   3   72.39   23.30
  -2 -10   3  118.69   25.80
   2 -10  -3  128.19   14.50
   2 -10  -3   81.09   15.00
   2  10  -3  106.09   32.00
  -2  10   3   74.89   14.80
  -2  10   3  121.99   15.10
   2  10  -3  109.19   26.90
   1 -10  -3  160.08   20.30
   1 -10  -3  124.39   22.00
  -1 -10   3  161.38   18.00
  -1 -10   3  182.88   29.80
  -1 -10   3  120.59   23.40
   1  10  -3  146.29   12.40
   1  10  -3   99.99   26.80
  -1  10   3  159.08   29.80
  -1  10   3  212.98   23.70
   1  10  -3  164.18   28.20
   0 -10   3  338.87   33.20
   0 -10  -3  364.16   39.80
   0 -10  -3  378.96   34.00
   0 -10  -3  415.66   44.50
   0 -10   3  267.57   38.40
   0  10   3  281.17   36.10
   0  10  -3  347.87   19.70
   0  10  -3  381.66   34.90
   0  10   3  281.27   29.70
   1 -10   3   17.80    9.90
  -1 -10  -3    7.30   11.00
  -1 -10  -3  -10.00   15.80
   1 -10   3    6.50   12.50
  -1 -10  -3  -24.40   15.80
  -1  10  -3    1.00   13.50
   1  10   3   -9.00   15.60
   1  10   3    0.90   13.60
  -1  10  -3  -10.00    7.30
  -2 -10  -3  711.93   62.69
   2 -10   3  669.63   47.80
  -2 -10  -3  694.73   54.19
  -2 -10  -3  674.43   62.29
   2 -10   3  711.03   41.00
  -2  10  -3  604.24   46.20
  -2  10  -3  676.13   39.70
   2  10   3  682.03   62.19
   3 -10   3  210.48   26.20
   3 -10   3  188.58   20.40
  -3 -10  -3  185.58   43.10
  -3 -10  -3  202.58   44.20
   3 -10   3  205.08   25.20
  -3  10  -3  192.38   21.80
   3  10   3  129.09   36.40
  -3  10  -3  181.28   25.00
   2 -11  -3   -3.20   10.10
  -2 -11   3   23.20   19.60
   2 -11  -3   34.00    9.80
  -2 -11   3   32.70   13.00
  -2  11   3   16.20    9.80
   2  11  -3  -13.90   24.70
  -2  11   3    3.50   10.80
   1 -11  -3   22.00   14.70
  -1 -11   3   59.19   13.90
  -1 -11   3   80.09   23.50
  -1 -11   3   56.19   21.20
   1  11  -3  -25.10   22.40
  -1  11   3   -9.00   11.60
   0 -11   3  330.97   36.50
   0 -11  -3  283.77   42.10
   0 -11   3  384.76   44.40
   0 -11  -3  363.16   35.20
  -1 -11  -3   33.90   22.40
   1 -11   3   22.30   13.20
  -1 -11  -3   27.10   18.50
  -1 -11  -3  -14.20   20.30
   1 -11   3   23.30   17.20
   1  11   3  -15.40   25.00
  -1  11  -3    9.00   19.40
   2 -11   3    5.20   13.40
   2 -11   3   12.30   10.70
  -2 -11  -3   22.00   23.40
   2  11   3  -12.50   23.10
  -2  11  -3   -9.20   18.60
   7   0  -4   -8.00   16.30
  -7   0   4   22.70   19.10
   7   0  -4  -36.10   18.40
   7   0  -4    6.00   12.10
  -7   0   4  -26.40   15.00
  -7   0   4    6.30   12.80
   7   0  -4   27.80   16.40
   6   0  -4  356.86   31.50
  -6   0   4  401.86   34.70
  -6   0   4  398.56   36.40
   6   0  -4  320.97   37.80
  -6   0   4  306.17   37.30
  -5   0   4  193.58   25.50
   5   0  -4  164.58   20.70
   5   0  -4  179.38   28.70
  -5   0   4  186.68   22.80
   5   0  -4  189.68   28.80
  -4   0   4  361.46   30.20
   4   0  -4  356.16   27.50
   4   0  -4  315.87   29.80
   4   0  -4  306.27   29.30
  -4   0   4  277.87   28.30
  -4   0   4  308.97   30.30
  -3   0   4  411.86   32.00
   3   0  -4  502.45   36.30
   3   0  -4  459.85   32.50
  -3   0   4  490.95   32.00
   3   0  -4  451.65   30.00
   2   0  -4 1793.32   67.99
  -2   0   4 1834.42   69.59
   2   0  -4 1705.63   72.39
   2   0  -4 1783.22   69.19
  -2   0   4 1689.93   70.59
   1   0  -4 9889.61  270.47
  -1   0   4 9671.33  273.87
  -1   0   4 9999.00  271.97
   1   0  -4 9472.05  273.87
   1   0  -4 9634.84  274.77
   1   0  -4 9776.62  267.37
   0   0  -4  189.78   18.50
   0   0   4  138.59   16.20
   0   0   4  132.59   15.50
   0   0  -4  157.48   17.40
   0   0  -4  132.09   14.90
   1   0   4 4730.93  153.88
  -1   0  -4 4993.80  153.38
   1   0   4 4993.70  155.08
  -1   0  -4 4890.61  156.08
   1   0   4 4906.11  151.08
  -1   0  -4 5095.29  154.78
   2   0   4  507.15   34.70
  -2   0  -4  437.96   33.60
   2   0   4  390.16   28.90
  -2   0  -4  508.95   32.70
   2   0   4  501.85   34.00
  -2   0  -4  444.86   29.60
  -2   0  -4  531.25   35.20
   3   0   4  934.91   48.90
  -3   0  -4  930.51   54.89
  -3   0  -4  888.01   47.50
   3   0   4  900.41   53.49
  -3   0  -4  857.11   51.79
   3   0   4  972.70   53.69
  -3   0  -4  986.80   50.69
  -4   0  -4 1262.87   61.59
   4   0   4 1101.89   57.49
  -4   0  -4 1219.98   59.49
   4   0   4 1100.59   63.39
  -4   0  -4 1125.19   64.99
   4   0   4 1184.28   66.89
  -5   0  -4  770.42   56.59
   5   0   4  806.72   56.29
   5   0   4  715.23   55.69
  -5   0  -4  749.73   49.20
   5   0   4  787.82   48.40
  -6   0  -4  490.85   52.99
   6   0   4  458.55   50.29
  -6   0  -4  525.45   43.40
   6   0   4  614.24   54.19
  -6   0  -4  502.75   49.90
   6   0   4  575.94   43.30
  -7   0  -4   48.90   19.00
   7   0   4  -11.00   22.40
  -7   0  -4   30.20   21.90
   7  -1  -4  124.49   28.20
  -7  -1   4  151.38   26.60
   7  -1  -4  170.98   32.90
   7  -1  -4  131.99   30.70
  -7  -1   4  182.98   34.20
  -7  -1   4  184.98   30.20
   7  -1  -4  172.58   25.20
   7   1  -4  131.19   29.60
   7   1  -4  138.69   35.50
   7   1  -4  183.68   35.00
   7   1  -4  193.18   31.20
  -6  -1   4  266.17   31.60
  -6  -1   4  292.37   30.90
  -6  -1   4  319.77   36.90
   6  -1  -4  286.77   34.60
   6  -1  -4  250.27   32.20
   6  -1  -4  341.87   30.00
   6   1  -4  230.18   37.20
   6   1  -4  318.37   32.60
  -6   1   4  338.87   30.60
   6   1  -4  230.38   35.10
  -6   1   4  289.97   34.10
  -5  -1   4  300.47   33.50
   5  -1  -4  323.07   33.00
  -5  -1   4  362.36   32.90
   5  -1  -4  329.57   32.00
   5  -1  -4  325.17   26.80
   5   1  -4  383.86   34.70
   5   1  -4  334.07   29.10
   5   1  -4  293.57   31.50
  -5   1   4  380.26   29.40
  -4  -1   4  284.27   26.60
   4  -1  -4  338.17   29.80
   4  -1  -4  271.17   28.30
   4  -1  -4  324.07   25.20
  -4  -1   4  266.97   29.50
  -4  -1   4  309.47   27.40
   4   1  -4  261.47   24.80
   4   1  -4  272.77   31.00
  -4   1   4  307.17   28.40
   4   1  -4  277.67   28.50
  -4   1   4  241.08   25.00
   3  -1  -4  469.95   28.90
  -3  -1   4  460.65   31.50
  -3  -1   4  406.06   33.30
   3  -1  -4  494.85   33.30
   3  -1  -4  451.45   32.50
  -3  -1   4  466.85   32.80
   3   1  -4  403.86   34.60
  -3   1   4  534.65   31.70
  -3   1   4  487.05   32.90
   3   1  -4  467.25   32.40
   3   1  -4  419.66   31.00
   2  -1  -4 5673.23  172.88
   2  -1  -4 5801.22  171.18
  -2  -1   4 5343.67  176.68
   2  -1  -4 5769.02  167.48
  -2  -1   4 5756.32  172.98
  -2   1   4 5629.04  170.48
  -2   1   4 5712.53  168.38
   2   1  -4 5648.23  169.28
   2   1  -4 5567.04  178.58
   2   1  -4 5752.42  171.18
  -1  -1   4  430.26   29.00
   1  -1  -4  520.45   29.90
  -1  -1   4  456.25   31.10
   1  -1  -4  461.25   30.40
   1  -1  -4  435.46   29.20
   1   1  -4  463.35   29.00
   1   1  -4  451.35   30.40
  -1   1   4  446.36   28.50
   1   1  -4  466.55   26.90
  -1   1   4  472.15   29.10
   1   1  -4  402.06   30.50
   0  -1  -4 1109.39   50.99
   0  -1   4 1153.48   51.79
   0  -1  -4 1090.29   51.59
   0  -1   4 1158.88   51.39
   0  -1  -4 1115.99   51.19
   0   1   4 1197.08   51.69
   0   1  -4 1043.00   51.29
   0   1   4 1140.39   52.39
   0   1  -4 1147.69   53.29
   0   1  -4 1160.48   50.89
  -1  -1  -4   77.79   13.90
   1  -1   4   53.69   11.40
  -1  -1  -4   92.79   15.30
   1  -1   4   72.89   13.30
  -1  -1  -4   66.19   13.30
   1  -1   4   74.59   12.10
   1   1   4   73.79   14.90
  -1   1  -4   68.59   14.00
  -1   1  -4   71.49   13.10
   1   1   4   42.30   11.20
  -1   1  -4   88.89   14.60
   1   1   4   83.99   14.40
  -2  -1  -4  263.57   26.30
  -2  -1  -4  294.67   25.00
   2  -1   4  291.47   23.10
   2  -1   4  257.47   24.70
  -2  -1  -4  258.17   23.70
   2  -1   4  279.37   24.80
  -2  -1  -4  232.28   24.70
  -2   1  -4  257.27   26.00
   2   1   4  254.77   24.20
   2   1   4  295.37   26.90
   2   1   4  274.27   23.90
  -2   1  -4  244.48   22.60
  -2   1  -4  263.57   24.10
  -2   1  -4  272.17   20.70
   3  -1   4  147.99   22.90
  -3  -1  -4  224.98   27.10
  -3  -1  -4  211.18   28.80
   3  -1   4  224.88   21.80
   3  -1   4  201.58   22.30
  -3  -1  -4  217.28   23.00
  -3  -1  -4  219.88   23.70
   3   1   4  209.38   21.40
   3   1   4  214.68   24.40
  -3   1  -4  211.48   21.60
  -3   1  -4  170.78   25.90
  -3   1  -4  235.78   24.50
   3   1   4  244.48   27.00
  -3   1  -4  237.38   20.70
   4  -1   4  598.34   44.00
  -4  -1  -4  627.24   43.00
  -4  -1  -4  525.35   39.50
   4  -1   4  593.94   44.30
   4  -1   4  554.44   37.90
  -4  -1  -4  652.53   49.20
  -4  -1  -4  601.84   46.90
  -4   1  -4  555.84   42.80
   4   1   4  566.74   43.20
   4   1   4  578.84   46.30
  -4   1  -4  576.24   38.70
  -4   1  -4  598.44   36.90
  -5  -1  -4  581.44   44.50
  -5  -1  -4  513.85   42.60
   5  -1   4  536.25   46.30
  -5  -1  -4  491.15   47.70
   5  -1   4  576.34   47.80
   5  -1   4  552.84   39.70
  -5  -1  -4  506.15   46.50
  -5   1  -4  564.24   40.60
   5   1   4  519.55   46.00
   5   1   4  606.94   50.69
  -5   1  -4  487.75   43.40
   5   1   4  558.04   42.80
  -5   1  -4  573.04   39.30
  -6  -1  -4   80.59   27.60
  -6  -1  -4  117.29   22.00
   6  -1   4   98.89   36.20
  -6  -1  -4   92.79   26.70
   6  -1   4  102.69   20.60
   6  -1   4   96.39   23.90
  -6  -1  -4   71.39   21.80
   6   1   4  119.29   25.50
  -6   1  -4  107.29   20.90
  -6   1  -4   79.99   24.50
   6   1   4   73.49   25.00
  -6   1  -4  104.79   28.80
  -6   1  -4   98.29   20.60
   6   1   4  111.89   21.80
   7  -1   4   90.79   29.60
  -7  -1  -4  108.39   28.00
  -7  -1  -4   90.89   28.30
  -7   1  -4  137.59   26.10
  -7   1  -4  147.39   30.70
   7   1   4   34.10   28.60
   7  -2  -4  354.76   43.10
   7  -2  -4  271.87   43.50
   7  -2  -4  286.37   35.20
  -7  -2   4  283.37   46.60
  -7  -2   4  333.17   40.50
   7  -2  -4  348.47   29.50
   7   2  -4  322.07   47.20
   7   2  -4  433.26   49.00
   7   2  -4  357.96   38.70
  -7   2   4  369.26   31.40
   7   2  -4  370.06   53.49
  -6  -2   4  379.06   38.10
   6  -2  -4  375.46   39.50
  -6  -2   4  334.37   35.70
  -6  -2   4  447.36   47.90
   6  -2  -4  381.86   36.20
   6  -2  -4  406.96   30.00
   6   2  -4  382.76   43.10
  -6   2   4  346.97   34.50
   6   2  -4  430.86   42.50
   6   2  -4  434.36   40.00
   5  -2  -4  216.28   25.30
  -5  -2   4  178.58   26.10
  -5  -2   4  165.68   28.50
   5  -2  -4  210.48   20.10
   5  -2  -4  188.98   28.60
   5   2  -4  222.58   27.10
  -5   2   4  207.98   25.70
  -5   2   4  232.68   21.50
   5   2  -4  229.98   29.00
   5   2  -4  147.19   28.00
   4  -2  -4 1181.08   50.39
   4  -2  -4 1093.49   56.29
  -4  -2   4 1227.48   58.79
  -4  -2   4 1188.48   62.39
  -4  -2   4  961.30   60.59
   4  -2  -4 1147.09   65.99
  -4   2   4 1209.88   51.89
   4   2  -4 1252.47   62.39
   4   2  -4 1207.98   61.69
  -4   2   4 1103.79   55.69
   4   2  -4 1098.99   71.39
  -3  -2   4  597.64   42.20
  -3  -2   4  560.84   38.10
   3  -2  -4  524.55   33.80
   3  -2  -4  592.94   37.70
  -3  -2   4  496.45   32.60
   3  -2  -4  475.95   28.90
   3   2  -4  534.85   36.40
   3   2  -4  487.05   34.50
  -3   2   4  551.24   31.40
   3   2  -4  547.75   41.50
   2  -2  -4  147.19   15.30
   2  -2  -4  140.89   15.90
  -2  -2   4  112.59   19.70
  -2  -2   4  122.49   16.40
   2  -2  -4  118.29   14.40
   2   2  -4  128.59   21.20
  -2   2   4  123.39   14.50
  -2   2   4  106.59   13.90
   2   2  -4  139.59   16.90
   2   2  -4  112.19   14.10
   1  -2  -4 1002.40   48.90
   1  -2  -4 1180.48   50.09
   1  -2  -4 1072.99   48.60
  -1  -2   4 1147.99   52.29
  -1  -2   4 1024.30   52.69
  -1   2   4 1097.49   48.00
   1   2  -4  981.80   43.60
   1   2  -4 1103.99   50.19
   1   2  -4 1149.48   56.89
   1   2  -4 1084.69   52.09
  -1   2   4 1054.29   48.80
   0  -2   4  312.87   25.70
   0  -2  -4  329.17   24.90
   0  -2  -4  358.86   26.20
   0  -2   4  328.07   24.90
   0   2  -4  332.17   27.20
   0   2  -4  328.37   26.60
   0   2  -4  371.46   20.40
   0   2   4  352.26   27.00
   0   2   4  362.66   25.30
   0   2  -4  331.17   24.30
   1  -2   4  320.17   25.90
   1  -2   4  293.27   23.70
  -1  -2  -4  292.57   24.90
  -1  -2  -4  239.28   23.60
  -1  -2  -4  308.17   24.80
   1  -2   4  242.08   21.60
   1   2   4  309.97   26.60
   1   2   4  284.67   23.90
  -1   2  -4  308.47   25.30
  -1   2  -4  276.37   25.00
  -1   2  -4  279.17   22.90
   1   2   4  304.57   24.20
   2  -2   4   61.69   12.80
   2  -2   4   40.30   10.60
  -2  -2  -4   49.60   12.20
  -2  -2  -4   29.80   11.00
  -2  -2  -4   63.59   13.80
  -2   2  -4   50.99    8.60
  -2   2  -4   63.49   13.30
  -2   2  -4   27.00    9.00
   2   2   4   80.09   15.90
  -2   2  -4   49.99   11.60
   2   2   4   40.00   13.10
   2   2   4   64.79   14.00
   3  -2   4  745.83   41.30
  -3  -2  -4  811.82   47.60
   3  -2   4  787.82   45.40
  -3  -2  -4  736.13   47.40
   3  -2   4  732.83   45.40
  -3  -2  -4  673.33   45.80
  -3  -2  -4  651.33   47.90
   3   2   4  713.63   45.40
  -3   2  -4  726.93   41.40
   3   2   4  738.93   50.59
  -3   2  -4  737.63   35.10
   3   2   4  619.14   41.70
  -4  -2  -4  378.76   37.60
   4  -2   4  308.57   30.80
   4  -2   4  390.06   33.50
  -4  -2  -4  361.36   33.40
   4  -2   4  326.57   28.80
  -4  -2  -4  360.96   35.00
  -4  -2  -4  358.06   38.30
  -4   2  -4  464.15   41.60
   4   2   4  405.86   39.50
  -4   2  -4  364.56   33.60
  -4   2  -4  360.26   25.80
   4   2   4  419.66   41.80
  -4   2  -4  373.16   30.30
   4   2   4  374.86   33.80
   5  -2   4   17.10   13.30
  -5  -2  -4   -5.30   12.20
  -5  -2  -4   11.00   12.80
  -5  -2  -4   17.30   12.80
  -5  -2  -4   15.20   11.40
   5  -2   4   14.50   13.50
   5  -2   4   14.60    8.60
   5   2   4   11.20   13.10
  -5   2  -4   13.40   15.20
  -5   2  -4   27.00   10.10
   5   2   4   17.10   11.60
  -5   2  -4   10.30   15.20
   5   2   4  -13.10   13.20
  -5   2  -4    1.90    8.50
   6  -2   4  357.86   43.20
  -6  -2  -4  462.15   44.70
  -6  -2  -4  442.76   52.79
   6  -2   4  366.16   39.20
  -6  -2  -4  522.15   45.90
  -6  -2  -4  497.95   53.79
  -6   2  -4  457.65   38.00
   6   2   4  417.76   44.30
  -6   2  -4  431.06   42.40
  -6   2  -4  305.87   45.70
   6   2   4  431.86   52.09
   6   2   4  446.76   48.10
   7  -3  -4   43.30   12.10
   7  -3  -4   41.20   15.70
  -7  -3   4   61.99   28.40
   7  -3  -4   51.49   26.70
   7  -3  -4   74.79   24.20
  -7   3   4   54.69   13.40
   7   3  -4   49.40   28.20
   7   3  -4   15.20   18.20
   7   3  -4   30.00   24.90
   7   3  -4   38.50   22.10
   6  -3  -4   30.40   10.10
   6  -3  -4   19.90   11.70
  -6  -3   4   19.00   21.40
  -6  -3   4   36.50   17.10
   6  -3  -4    7.20   12.40
  -6  -3   4   20.20   18.00
   6   3  -4   35.20   18.30
  -6   3   4    8.30   10.90
   6   3  -4   21.40   16.70
   6   3  -4   -0.70   12.90
  -5  -3   4  713.63   47.10
  -5  -3   4  641.34   54.19
   5  -3  -4  678.53   34.90
  -5  -3   4  602.14   51.99
   5  -3  -4  605.74   41.10
   5  -3  -4  661.03   47.60
  -5   3   4  643.84   40.90
   5   3  -4  767.52   51.69
   5   3  -4  678.83   50.49
  -5   3   4  684.13   35.70
   5   3  -4  575.24   51.19
  -4  -3   4  374.66   38.00
  -4  -3   4  428.26   37.90
   4  -3  -4  488.65   28.20
   4  -3  -4  511.05   34.40
  -4  -3   4  536.65   36.70
   4  -3  -4  433.06   34.60
  -4   3   4  542.85   34.30
   4   3  -4  463.75   42.70
   4   3  -4  472.85   38.40
  -4   3   4  503.75   29.00
   4   3  -4  488.15   38.50
   3  -3  -4 1337.17   58.79
   3  -3  -4 1371.36   54.99
   3  -3  -4 1443.36   64.79
  -3  -3   4 1297.17   67.19
  -3  -3   4 1406.16   72.29
  -3  -3   4 1351.26   59.69
   3   3  -4 1541.25   69.69
   3   3  -4 1448.66   65.09
  -3   3   4 1333.97   57.59
   3   3  -4 1263.97   71.59
  -3   3   4 1520.85   57.39
   2  -3  -4 1298.97   60.29
  -2  -3   4 1555.24   58.09
  -2  -3   4 1414.16   69.49
   2  -3  -4 1372.86   57.49
  -2  -3   4 1403.96   65.79
   2  -3  -4 1413.86   56.89
   2   3  -4 1620.74   67.29
   2   3  -4 1358.76   70.49
  -2   3   4 1392.46   57.29
   2   3  -4 1355.46   58.59
  -1  -3   4  184.78   21.20
   1  -3  -4  203.88   19.40
   1  -3  -4  198.48   18.60
   1  -3  -4  228.98   20.10
  -1  -3   4  212.88   21.10
  -1   3   4  190.48   17.80
   1   3  -4  198.88   23.10
   1   3  -4  188.08   16.40
   1   3  -4  194.68   19.20
  -1   3   4  246.78   20.80
   1   3  -4  200.18   20.10
   0  -3  -4 2743.23   94.29
   0  -3   4 2603.24   97.89
   0  -3   4 2652.33   95.19
   0  -3  -4 2801.42   94.59
   0  -3  -4 2783.52   98.49
   0   3  -4 2766.62  102.29
   0   3   4 2622.84   97.69
   0   3  -4 2665.53   96.39
   0   3  -4 2446.26   80.19
   0   3   4 2715.33   93.19
   0   3  -4 2764.82   94.79
  -1  -3  -4   -4.20    4.30
   1  -3   4    1.40    4.70
   1  -3   4   -1.70    4.10
   1  -3   4   13.60    6.70
  -1  -3  -4   -1.80    4.00
   1   3   4   -6.40    4.20
   1   3   4   -8.20    5.00
   1   3   4    2.60    4.30
  -1   3  -4   -4.00    3.40
  -1   3  -4    6.60    3.00
  -1   3  -4    1.00    5.40
   2  -3   4 1747.43   74.09
   2  -3   4 1683.03   70.69
  -2  -3  -4 1764.72   75.49
  -2  -3  -4 1863.81   77.49
   2  -3   4 1773.12   71.29
  -2  -3  -4 1955.60   85.09
   2   3   4 1738.33   82.89
  -2   3  -4 1760.32   78.49
   2   3   4 1679.33   74.09
  -2   3  -4 1856.51   74.39
  -2   3  -4 1695.93   54.59
  -2   3  -4 1777.82   71.29
   2   3   4 1879.81   75.19
  -3  -3  -4   57.79   15.40
  -3  -3  -4   69.49   15.80
   3  -3   4   67.09   14.60
  -3  -3  -4   95.99   22.40
  -3  -3  -4   57.89   22.80
   3  -3   4   48.90   13.50
   3   3   4   62.19   16.90
  -3   3  -4   88.69   16.10
  -3   3  -4   44.60   16.30
   3   3   4   59.89   14.30
  -3   3  -4   75.29    9.40
   3   3   4   78.19   16.70
  -3   3  -4   57.39   13.50
  -4  -3  -4  174.48   30.10
  -4  -3  -4  147.19   26.30
   4  -3   4  135.89   22.00
   4  -3   4  136.29   24.80
  -4  -3  -4  194.18   30.90
   4  -3   4  120.09   18.60
   4   3   4  158.08   30.20
  -4   3  -4  155.08   28.50
   4   3   4  166.28   25.30
  -4   3  -4  127.79   13.90
  -4   3  -4  147.59   19.20
   4   3   4   95.09   20.80
  -5  -3  -4  633.04   49.70
   5  -3   4  578.44   47.20
   5  -3   4  590.14   45.70
  -5  -3  -4  557.54   48.80
  -5  -3  -4  568.54   54.89
  -5  -3  -4  519.45   49.30
   5  -3   4  606.34   40.20
  -5   3  -4  559.44   32.50
   5   3   4  611.24   49.90
  -5   3  -4  584.14   39.90
   5   3   4  604.94   57.19
  -5   3  -4  650.03   56.39
   5   3   4  648.04   49.80
  -5   3  -4  630.54   47.50
   6  -3   4  132.29   21.50
  -6  -3  -4   76.19   27.30
  -6  -3  -4  121.19   26.20
   6  -3   4  146.29   27.60
   6  -3   4   69.29   23.50
  -6  -3  -4  110.39   30.70
   6   3   4  124.39   31.00
  -6   3  -4  102.69   18.10
  -6   3  -4  140.49   33.80
  -6   3  -4  111.89   27.40
  -6   3  -4   96.09   19.80
   6   3   4   88.79   29.10
   6   3   4  100.89   27.00
  -7  -4   4  332.77   52.79
   7  -4  -4  378.36   45.00
   7  -4  -4  522.55   60.39
   7  -4  -4  451.05   32.10
   7   4  -4  404.16   58.39
   7   4  -4  457.05   49.50
   7   4  -4  332.97   50.69
   6  -4  -4    7.50   13.00
  -6  -4   4   -3.40   12.20
   6  -4  -4    8.70   10.10
  -6  -4   4   19.70   16.50
   6  -4  -4  -34.00   17.60
   6  -4  -4   10.90    7.10
  -6  -4   4   25.40   20.80
   6   4  -4   20.90   16.40
   6   4  -4   16.20   20.80
  -6   4   4   14.30    6.70
   6   4  -4   19.20   16.20
  -6   4   4   27.60    9.60
  -5  -4   4   -4.00    9.60
   5  -4  -4   -0.40    5.70
   5  -4  -4    3.90    9.00
  -5  -4   4   26.50   15.90
  -5  -4   4   17.60   11.50
   5  -4  -4  -10.30    6.40
   5   4  -4   22.10   11.50
   5   4  -4   -4.90   12.60
  -5   4   4   14.70    6.80
  -5   4   4    0.40    7.10
  -5   4   4    5.70    8.60
   5   4  -4   12.40   12.40
  -4  -4   4  175.28   22.00
   4  -4  -4  120.69   20.80
  -4  -4   4  119.99   24.40
  -4  -4   4  129.39   24.30
   4  -4  -4  157.88   18.20
   4   4  -4  191.18   28.70
   4   4  -4  128.89   27.00
  -4   4   4  152.38   15.40
   4   4  -4  151.68   23.30
  -3  -4   4 2210.78   83.89
   3  -4  -4 2240.88   77.59
   3  -4  -4 2201.98   87.49
  -3  -4   4 2065.79   98.09
   3  -4  -4 2244.28   80.49
   3   4  -4 2344.37   95.99
  -3   4   4 2182.48   78.79
   3   4  -4 2178.78   88.79
  -3   4   4 2249.57   78.19
   3   4  -4 2245.18  102.99
   2  -4  -4  305.47   23.60
  -2  -4   4  339.77   30.50
  -2  -4   4  309.97   31.70
  -2  -4   4  346.27   23.70
   2  -4  -4  312.27   22.80
  -2   4   4  326.37   22.90
  -2   4   4  331.67   24.30
   2   4  -4  316.37   25.30
   2   4  -4  287.57   27.50
   2   4  -4  306.67   26.10
   2   4  -4  358.66   33.40
  -1  -4   4  802.02   49.99
   1  -4  -4  914.41   43.80
  -1  -4   4 1011.40   51.79
   1  -4  -4 1009.40   46.90
   1  -4  -4  809.62   43.80
   1   4  -4  942.71   47.20
  -1   4   4  967.30   47.70
   1   4  -4  836.82   53.09
   1   4  -4  961.40   49.10
  -1   4   4  924.21   43.20
   1   4  -4  931.81   41.10
   0  -4   4  983.40   52.99
   0  -4  -4 1007.30   48.10
   0  -4  -4  985.90   51.39
   0  -4   4  987.30   49.50
   0  -4  -4  981.20   47.10
   0   4  -4 1011.70   49.90
   0   4  -4 1068.29   56.69
   0   4  -4 1050.89   49.60
   0   4   4  874.91   49.99
   0   4  -4  976.80   37.00
   0   4   4  980.40   47.20
  -1  -4  -4 1659.63   71.39
   1  -4   4 1665.53   70.29
  -1  -4  -4 1728.63   77.59
   1  -4   4 1734.03   72.69
   1  -4   4 1731.33   69.49
  -1  -4  -4 1641.84   68.99
  -1   4  -4 1726.13   74.89
  -1   4  -4 1620.14   72.09
   1   4   4 1798.82   72.59
  -1   4  -4 1784.22   69.19
   1   4   4 1590.04   67.49
   1   4   4 1632.04   77.19
  -2  -4  -4  773.82   44.50
  -2  -4  -4  673.13   59.49
   2  -4   4  621.94   38.50
   2  -4   4  691.33   42.40
   2  -4   4  750.72   40.90
  -2  -4  -4  708.13   44.60
  -2  -4  -4  705.13   49.00
   2   4   4  637.34   42.80
  -2   4  -4  706.33   42.30
  -2   4  -4  734.13   45.90
   2   4   4  653.73   40.60
  -2   4  -4  682.93   45.40
   3  -4   4 4619.74  158.28
  -3  -4  -4 4730.93  168.08
   3  -4   4 4684.83  151.68
   3  -4   4 4544.55  148.89
  -3  -4  -4 4587.94  172.28
  -3  -4  -4 4727.63  160.88
  -3  -4  -4 4695.33  182.98
   3   4   4 4630.24  161.68
   3   4   4 4922.91  157.98
   3   4   4 4814.72  176.18
  -3   4  -4 4712.33  152.68
  -3   4  -4 4887.51  166.88
   4  -4   4    5.50    7.10
   4  -4   4   -8.10    6.40
   4  -4   4   -9.00    8.60
  -4  -4  -4    7.80    9.70
  -4  -4  -4  -14.40    9.40
  -4  -4  -4   -4.80   12.60
  -4   4  -4   -2.50    6.90
   4   4   4   -6.00   10.40
   4   4   4   -4.40    8.50
  -4   4  -4   -4.00    2.70
  -4   4  -4   -0.60   14.10
   4   4   4   -3.20    8.90
   5  -4   4  191.48   30.20
   5  -4   4  196.08   27.60
  -5  -4  -4  240.98   35.60
   5  -4   4  298.07   26.70
  -5  -4  -4  310.57   36.30
  -5  -4  -4  247.98   36.90
  -5  -4  -4  285.97   46.10
  -5   4  -4  267.97   31.80
  -5   4  -4  273.67   32.00
   5   4   4  190.68   31.10
   5   4   4  266.17   41.30
   5   4   4  256.17   36.60
  -5   4  -4  235.28   17.70
  -5   4  -4  218.68   37.20
  -6  -4  -4   45.30   24.20
  -6  -4  -4   66.49   26.50
   6  -4   4    9.00   18.60
  -6  -4  -4   58.79   23.90
   6  -4   4   50.49   15.80
  -6  -4  -4   53.99   25.60
   6  -4   4   66.49   20.80
   6   4   4   76.59   30.40
   6   4   4   68.59   24.80
  -6   4  -4   37.10   26.50
   6   4   4   60.29   26.90
  -6   4  -4   44.10   11.90
  -6  -5   4  -18.70   12.60
  -6  -5   4   -2.00   21.30
   6  -5  -4   -5.00    6.20
  -6  -5   4  -22.70   14.70
   6  -5  -4   11.70   18.00
   6  -5  -4  -10.40   12.20
   6   5  -4    5.70   16.70
   6   5  -4   -3.80   20.20
   5  -5  -4  647.04   48.90
   5  -5  -4  724.43   32.50
  -5  -5   4  730.03   57.19
   5  -5  -4  715.63   36.30
  -5  -5   4  698.53   61.59
  -5  -5   4  767.72   50.79
   5   5  -4  729.23   61.69
  -5   5   4  694.33   30.50
   5   5  -4  822.12   58.19
   5   5  -4  709.73   56.19
   4  -5  -4  207.58   19.70
  -4  -5   4  176.18   30.50
   4  -5  -4  183.08   26.70
  -4  -5   4  261.17   26.40
  -4  -5   4  161.48   28.90
   4  -5  -4  224.08   18.00
  -4   5   4  232.08   20.20
   4   5  -4  219.28   27.80
   4   5  -4  212.18   34.00
   4   5  -4  237.18   29.30
  -4   5   4  231.28   17.90
  -3  -5   4 1239.48   73.39
  -3  -5   4 1507.05   75.19
   3  -5  -4 1371.26   64.69
   3  -5  -4 1270.17   53.19
   3  -5  -4 1234.38   53.19
  -3  -5   4 1376.86   60.29
   3   5  -4 1306.87   77.49
  -3   5   4 1240.88   55.99
   3   5  -4 1432.66   72.49
  -3   5   4 1253.67   52.89
   3   5  -4 1253.47   63.99
  -2  -5   4  739.53   52.99
   2  -5  -4  925.21   46.20
  -2  -5   4  842.82   52.39
   2  -5  -4  832.32   40.40
  -2  -5   4  887.61   41.40
   2  -5  -4  815.32   42.60
  -2   5   4  775.82   41.50
   2   5  -4  766.12   55.19
   2   5  -4  968.40   53.49
   2   5  -4  865.91   45.80
  -2   5   4  876.91   40.30
   2   5  -4  871.61   46.50
  -1  -5   4    0.90    6.30
   1  -5  -4    4.40    4.90
   1  -5  -4    4.50    4.80
   1  -5  -4    0.20    4.70
  -1  -5   4    5.60    4.40
  -1  -5   4   -2.10    7.10
   1   5  -4    9.30    5.50
  -1   5   4   -0.10    6.40
   1   5  -4    4.10    6.00
   1   5  -4    9.60    7.10
   1   5  -4    2.40    8.10
   0  -5  -4 1014.20   54.29
   0  -5  -4 1013.60   49.50
   0  -5   4  858.11   52.59
   0  -5   4 1103.89   53.49
   0  -5  -4 1031.60   47.60
   0   5  -4 1034.60   50.49
   0   5   4  889.21   52.29
   0   5  -4  966.40   35.60
   0   5   4 1085.59   50.19
   0   5  -4  957.10   49.60
   0   5  -4  929.21   55.69
  -1  -5  -4    1.30    5.50
  -1  -5  -4    1.70    5.70
   1  -5   4    4.50    5.40
  -1  -5  -4    0.20    6.50
   1  -5   4   -0.60    6.00
   1  -5   4   13.60    7.80
   1   5   4    3.60    7.80
  -1   5  -4   -4.50    6.50
  -1   5  -4    1.90    5.40
  -1   5  -4   -4.80    5.50
   1   5   4   -3.50    6.90
  -2  -5  -4  620.44   46.60
   2  -5   4  617.14   36.60
  -2  -5  -4  624.64   40.50
  -2  -5  -4  617.34   47.40
  -2  -5  -4  597.34   42.50
   2  -5   4  585.84   38.00
   2  -5   4  501.85   37.00
   2   5   4  564.64   37.30
  -2   5  -4  629.64   42.00
   2   5   4  686.43   50.89
  -2   5  -4  527.55   40.00
   2   5   4  582.94   41.20
  -2   5  -4  652.93   42.00
   3  -5   4   -0.10    6.70
  -3  -5  -4    7.20   10.90
   3  -5   4   -2.20    6.40
  -3  -5  -4    3.00   10.60
  -3  -5  -4   -7.30    9.80
  -3  -5  -4   -0.60    7.70
  -3   5  -4    2.50   10.00
   3   5   4    4.20    8.20
   3   5   4  -18.20    8.40
   3   5   4    3.50   12.60
  -4  -5  -4   43.90   14.50
  -4  -5  -4    4.20   15.50
  -4  -5  -4   15.80   11.80
   4  -5   4   23.80   10.30
   4  -5   4   37.90   11.50
   4  -5   4    9.70    9.00
  -4  -5  -4    9.40   16.60
   4   5   4   40.70   19.80
   4   5   4   -1.60   12.10
  -4   5  -4   32.90   12.90
  -4   5  -4   19.30    9.50
  -5  -5  -4  479.55   46.10
  -5  -5  -4  491.75   54.79
   5  -5   4  539.65   36.90
  -5  -5  -4  520.95   50.99
  -5  -5  -4  513.15   88.19
   5  -5   4  534.05   46.60
   5   5   4  570.84   49.99
  -5   5  -4  541.15   39.00
   5   5   4  530.95   59.69
  -5   5  -4  543.55   41.30
   5   5   4  644.74   49.40
  -5   5  -4  472.15   50.19
   6  -5   4  109.39   19.10
   6  -5   4  216.68   37.40
  -6  -5  -4  184.98   35.20
  -6  -5  -4  105.59   38.80
   6   5   4  203.68   41.20
   6   5   4  175.28   32.00
  -6  -6   4  356.46   53.79
   6  -6  -4  351.46   41.50
   6   6  -4  232.08   39.90
   6   6  -4  292.87   44.00
   6   6  -4  255.07   41.20
   6   6  -4  224.38   45.70
  -5  -6   4  128.59   22.70
  -5  -6   4  183.88   36.20
  -5  -6   4  147.09   34.10
   5  -6  -4  130.59   24.40
   5   6  -4   88.59   28.60
   5   6  -4   98.59   25.20
   5   6  -4  155.18   31.00
  -4  -6   4  568.14   49.70
   4  -6  -4  623.54   44.30
  -4  -6   4  665.63   43.60
  -4  -6   4  597.44   63.89
  -4  -6   4  514.85   52.99
   4  -6  -4  610.44   31.60
   4  -6  -4  560.24   28.80
  -4   6   4  610.54   28.60
   4   6  -4  705.33   52.29
   4   6  -4  634.24   56.69
  -4   6   4  583.94   29.60
   4   6  -4  548.85   46.00
  -3  -6   4  161.38   26.80
  -3  -6   4  179.58   20.20
   3  -6  -4  158.18   20.10
   3  -6  -4  146.29   16.30
   3  -6  -4  175.38   17.20
  -3  -6   4  168.68   28.20
   3   6  -4  148.99   29.40
  -3   6   4  161.58   16.50
  -3   6   4  144.59   16.50
   3   6  -4  165.28   27.20
   3   6  -4  158.08   22.80
  -2  -6   4   29.50   11.60
  -2  -6   4    2.80    4.60
   2  -6  -4    9.50    7.70
   2  -6  -4   11.90    6.40
   2  -6  -4   18.40    8.00
  -2  -6   4    6.00   10.20
   2   6  -4    9.80   12.10
  -2   6   4    9.80    7.10
   2   6  -4    9.10    6.90
  -2   6   4    7.50    5.50
   2   6  -4   13.60    7.30
   2   6  -4   14.10   10.40
   1  -6  -4  900.81   44.60
  -1  -6   4  822.92   54.99
   1  -6  -4  899.51   49.99
   1  -6  -4  934.01   44.20
  -1  -6   4  886.91   52.89
  -1  -6   4  941.91   37.80
   1   6  -4  976.70   53.09
   1   6  -4  920.51   47.10
   1   6  -4  888.01   41.60
  -1   6   4  908.11   44.20
   1   6  -4  826.22   56.89
  -1   6   4  859.51   50.09
   0  -6  -4   41.60   13.10
   0  -6  -4   20.90    8.30
   0  -6  -4   18.80    9.00
   0  -6   4   41.60   12.70
   0  -6   4   57.19   17.90
   0   6  -4   39.70   13.20
   0   6   4   64.09   14.30
   0   6  -4   57.49   13.00
   0   6   4   26.00   11.90
   0   6  -4   40.20   10.70
   1  -6   4  387.56   29.70
  -1  -6  -4  378.36   31.80
   1  -6   4  355.26   28.30
   1  -6   4  310.17   30.10
  -1  -6  -4  356.36   40.10
  -1  -6  -4  343.97   27.20
   1   6   4  377.66   31.00
  -1   6  -4  372.66   28.50
  -1   6  -4  315.57   29.00
  -1   6  -4  396.56   34.40
   2  -6   4    3.20    7.20
  -2  -6  -4   -0.70    8.10
   2  -6   4   -5.40    6.00
  -2  -6  -4    4.30    9.20
  -2  -6  -4    0.50    6.40
   2  -6   4   16.30    7.50
  -2   6  -4   13.50    8.60
   2   6   4   -8.10    7.90
  -2   6  -4  -13.70    7.40
   2   6   4    7.20    7.80
   3  -6   4  244.58   24.60
   3  -6   4  289.67   29.00
  -3  -6  -4  271.57   31.30
  -3  -6  -4  215.38   26.50
  -3  -6  -4  203.68   35.20
   3  -6   4  259.47   24.60
  -3   6  -4  261.97   27.20
  -3   6  -4  241.58   23.90
   3   6   4  256.27   26.90
   3   6   4  287.87   37.90
  -3   6  -4  230.18   32.60
   3   6   4  202.88   31.00
   4  -6   4  354.86   36.30
  -4  -6  -4  355.26   41.50
  -4  -6  -4  323.77   37.40
  -4  -6  -4  358.06   45.10
   4  -6   4  354.26   30.20
   4  -6   4  323.97   28.40
  -4  -6  -4  448.46   44.50
   4   6   4  369.96   45.40
  -4   6  -4  377.46   31.20
  -4   6  -4  284.67   30.20
   4   6   4  340.57   31.90
   4   6   4  349.96   37.00
  -5  -6  -4   40.70   19.40
   5  -6   4   19.00   13.70
   5  -6   4   42.30   19.30
  -5  -6  -4   -1.50   19.90
  -5  -6  -4   61.39   26.80
   5  -6   4   29.10   11.80
  -5  -6  -4   38.50   19.80
   5   6   4   39.60   22.00
   5   6   4   47.00   19.50
  -5   6  -4   27.70   13.60
  -5   6  -4   28.60   25.20
   5   6   4   53.09   26.70
  -6  -7   4   97.99   35.40
   6  -7  -4  103.49   31.10
   6  -7  -4  134.99   28.80
   6   7  -4   53.59   27.60
   6   7  -4  119.09   30.40
   6   7  -4   93.19   30.40
  -5  -7   4  101.19   23.50
   5  -7  -4   97.49   23.50
  -5  -7   4   52.89   23.00
  -5  -7   4    5.50   22.60
   5   7  -4   71.39   24.40
   5   7  -4   47.70   22.10
   5   7  -4  -10.30   22.60
   4  -7  -4  168.28   14.20
  -4  -7   4  186.18   26.30
  -4  -7   4  162.58   30.80
  -4  -7   4  212.28   38.10
   4  -7  -4  197.88   28.40
   4  -7  -4  142.79   15.30
   4   7  -4  251.97   31.20
   4   7  -4  231.28   37.20
  -3  -7   4   41.10   17.10
  -3  -7   4   64.39   21.80
  -3  -7   4   69.99   21.00
   3  -7  -4   42.00   11.90
   3  -7  -4   47.20   11.10
   3  -7  -4   32.90    8.30
   3   7  -4   14.30   10.50
  -3   7   4   45.80   10.20
   3   7  -4   57.69   17.10
   3   7  -4   24.30   16.30
  -3   7   4   37.10    8.80
   3   7  -4   61.89   19.10
   2  -7  -4 2841.32   95.99
   2  -7  -4 2664.63   92.29
  -2  -7   4 2606.14   91.79
   2  -7  -4 2516.75   97.09
  -2  -7   4 2384.96  115.59
   2   7  -4 2753.42   98.89
   2   7  -4 2646.84  121.69
  -2   7   4 2744.13   90.29
   2   7  -4 2839.12  101.39
  -2   7   4 2530.25   96.79
   2   7  -4 2819.32  113.29
  -1  -7   4  156.58   14.00
   1  -7  -4  156.28   17.40
  -1  -7   4  184.28   24.20
  -1  -7   4   97.49   21.50
   1  -7  -4  172.88   18.60
   1  -7  -4  118.89   20.70
   1   7  -4  154.58   21.10
   1   7  -4  153.08   16.20
   1   7  -4  146.49   23.80
   1   7  -4  131.39   24.00
  -1   7   4  150.18   17.40
  -1   7   4  125.99   20.80
   0  -7   4  911.51   57.09
   0  -7   4  911.41   51.19
   0  -7  -4  907.91   43.50
   0  -7  -4  874.51   48.80
   0  -7  -4  830.32   53.29
   0   7   4  839.12   54.39
   0   7  -4  927.81   50.59
   0   7  -4  845.72   46.90
   0   7   4  911.61   48.40
   0   7  -4  730.23   54.29
  -1  -7  -4   -2.00    7.70
  -1  -7  -4   -6.80    8.70
   1  -7   4  -15.00    6.60
   1  -7   4   -1.70    8.60
  -1  -7  -4    5.60    6.10
  -1   7  -4    9.70    9.30
  -1   7  -4   -0.50    9.30
   1   7   4   -1.00    8.50
   2  -7   4  379.16   29.20
  -2  -7  -4  382.96   36.60
  -2  -7  -4  387.56   31.20
  -2  -7  -4  323.27   38.70
   2  -7   4  357.86   32.50
   2  -7   4  426.96   33.80
  -2   7  -4  377.96   34.90
   2   7   4  401.26   37.30
   2   7   4  378.96   29.10
  -2   7  -4  354.96   33.30
   3  -7   4  174.98   26.60
   3  -7   4  149.09   22.40
  -3  -7  -4  141.39   30.20
  -3  -7  -4  163.68   29.20
  -3  -7  -4  166.58   24.90
  -3  -7  -4  158.78   31.30
   3   7   4  146.69   25.90
  -3   7  -4  182.18   28.50
   3   7   4  151.38   22.00
  -3   7  -4  199.78   21.10
   3   7   4  156.18   31.00
  -3   7  -4  102.99   21.00
  -4  -7  -4  599.04   57.99
   4  -7   4  580.74   44.90
   4  -7   4  505.65   36.30
  -4  -7  -4  608.04   61.19
  -4  -7  -4  575.74   51.79
  -4  -7  -4  654.63   49.70
   4  -7   4  515.75   36.00
   4   7   4  489.55   55.39
  -4   7  -4  600.44   40.30
   4   7   4  537.35   41.00
   4   7   4  512.85   56.09
  -4   7  -4  553.24   52.19
   5  -7   4  158.88   28.70
  -5  -7  -4  101.99   30.30
   5  -7   4  112.09   20.00
   5  -7   4  109.89   19.80
  -5  -7  -4  206.38   39.90
  -5  -7  -4  153.58   34.20
  -5   7  -4  191.18   53.69
   5   7   4  187.58   34.00
   5   7   4  145.99   28.90
  -5   7  -4  133.19   36.10
  -5  -8   4   29.70   24.30
  -5  -8   4   93.79   32.80
  -5  -8   4   43.20   19.20
   5  -8  -4   39.50   20.00
   5  -8  -4   45.60   20.50
   5   8  -4   40.40   31.90
   5   8  -4  104.49   25.20
   5   8  -4   25.80   25.90
   5   8  -4   16.10   21.50
   4  -8  -4  171.58   29.20
  -4  -8   4  225.48   34.80
  -4  -8   4  160.18   24.80
  -4  -8   4  150.98   52.39
   4  -8  -4  128.49   24.90
   4   8  -4  135.69   23.70
   4   8  -4  148.29   35.90
   4   8  -4  150.58   30.00
   4   8  -4  141.29   31.50
   3  -8  -4  166.18   26.90
   3  -8  -4  116.19   16.40
  -3  -8   4  138.09   20.30
   3  -8  -4  144.89   16.80
  -3  -8   4  130.29   28.20
   3  -8  -4  156.48   21.30
  -3  -8   4  144.89   34.20
   3   8  -4  144.79   26.60
  -3   8   4  144.29   19.90
   3   8  -4  115.99   26.80
   3   8  -4  120.09   19.20
  -3   8   4  177.88   16.50
  -2  -8   4  242.58   32.50
   2  -8  -4  238.18   21.40
  -2  -8   4  189.38   33.90
   2  -8  -4  227.58   25.90
  -2  -8   4  223.08   20.90
   2  -8  -4  211.48   19.60
   2   8  -4  180.78   23.50
   2   8  -4  214.68   25.20
  -2   8   4  205.28   23.60
   2   8  -4  159.18   33.00
  -2   8   4  212.18   20.00
   2   8  -4  237.78   30.90
   1  -8  -4 2332.87   86.69
  -1  -8   4 2363.36  101.39
   1  -8  -4 2390.76   80.79
  -1  -8   4 2337.37   74.49
   1  -8  -4 2190.78   94.39
  -1  -8   4 2030.60  103.29
   1   8  -4 2235.18   97.19
   1   8  -4 2157.38  107.59
   1   8  -4 2138.99   84.09
  -1   8   4 2314.67   85.29
   0  -8  -4   24.30   13.40
   0  -8   4   18.00   12.20
   0  -8  -4   14.30    9.10
   0  -8   4   11.30   12.40
   0  -8  -4   20.20    8.20
   0   8  -4    7.40   10.50
   0   8  -4   11.50   12.90
   0   8   4  -14.50   13.40
   0   8  -4   10.00    8.70
   1  -8   4 1097.89   63.39
  -1  -8  -4 1115.59   70.09
  -1  -8  -4 1216.28   65.09
  -1  -8  -4 1155.78   51.39
   1  -8   4 1177.58   59.99
   1   8   4 1215.78   64.69
  -1   8  -4 1099.69   65.89
  -1   8  -4 1160.18   59.09
   1   8   4 1082.99   70.39
  -1   8  -4 1147.89   67.59
   2  -8   4    8.80    8.50
   2  -8   4   -6.70   10.60
  -2  -8  -4    2.20   15.00
  -2  -8  -4   -6.90   15.60
  -2  -8  -4   21.80    9.90
   2  -8   4   18.80    9.10
  -2  -8  -4   -0.90   10.10
  -2   8  -4   16.20    8.90
  -2   8  -4   14.90   10.70
   2   8   4    8.10   13.30
   2   8   4   33.10   14.00
   3  -8   4  160.68   23.20
  -3  -8  -4  297.47   39.70
   3  -8   4  248.08   24.40
  -3  -8  -4  184.28   25.10
   3  -8   4  198.18   26.90
  -3  -8  -4  185.08   34.90
  -3  -8  -4  237.18   41.40
   3   8   4  258.27   41.70
  -3   8  -4  221.78   30.00
  -3   8  -4  204.08   24.30
  -3   8  -4  180.48   26.80
   3   8   4  200.88   32.20
   3   8   4  229.88   24.10
   4  -8   4  533.85   37.00
  -4  -8  -4  574.74   63.69
  -4  -8  -4  582.34   47.10
  -4  -8  -4  597.44   54.69
   4  -8   4  607.94   47.50
   4  -8   4  553.64   39.20
  -4   8  -4  558.54   40.10
  -4   8  -4  563.44   54.29
   4   8   4  603.34   43.40
  -4  -9   4   29.70   21.70
  -4  -9   4   -1.60   22.80
  -4  -9   4   58.59   16.10
   4  -9  -4   28.60   15.80
   4   9  -4   15.10   29.20
   4   9  -4   34.40   21.30
   4   9  -4   21.10   21.60
   4   9  -4   56.69   18.20
  -3  -9   4  261.67   41.10
   3  -9  -4  223.58   24.70
   3  -9  -4  213.48   27.30
   3  -9  -4  244.28   34.10
  -3  -9   4  304.87   30.10
   3  -9  -4  273.37   19.10
  -3  -9   4  168.08   34.70
   3   9  -4  214.38   29.90
   3   9  -4  177.98   38.40
   3   9  -4  247.78   27.10
  -3   9   4  252.57   18.60
  -3   9   4  229.48   18.00
   3   9  -4  297.87   37.70
  -2  -9   4  892.71   43.40
  -2  -9   4  821.12   59.39
   2  -9  -4  791.52   40.50
   2  -9  -4  733.73   45.80
  -2  -9   4  668.13   63.89
   2  -9  -4  777.72   38.70
  -2   9   4  767.72   39.30
   2   9  -4  747.23   42.70
   2   9  -4  650.83   61.19
   1  -9  -4  164.28   19.90
   1  -9  -4  121.29   14.40
   1  -9  -4  110.69   21.80
  -1  -9   4  106.79   13.40
  -1  -9   4  126.79   24.50
  -1  -9   4   92.99   24.80
  -1   9   4  117.39   23.00
   1   9  -4  101.79   26.20
   1   9  -4  141.39   20.80
   0  -9  -4  256.57   33.50
   0  -9   4  168.38   29.70
   0  -9  -4  207.98   25.80
   0  -9  -4  177.98   15.80
   0  -9   4  199.28   30.10
   0   9  -4  147.49   28.30
   0   9   4  220.78   25.60
   0   9  -4  175.38   22.80
   0   9   4  192.98   32.90
   1  -9   4    0.50    9.00
   1  -9   4   15.70   15.60
  -1  -9  -4    5.90    6.20
  -1  -9  -4   13.10   13.80
  -1  -9  -4    5.80    9.90
  -1   9  -4    7.90   13.90
  -1   9  -4   -8.60   10.00
   1   9   4   -7.30   12.60
  -1   9  -4   -6.60   10.00
  -2  -9  -4   -5.30   17.40
  -2  -9  -4   23.60   18.80
   2  -9   4   20.00    9.80
  -2  -9  -4   35.80   10.90
  -2  -9  -4   34.80   16.00
  -2   9  -4   49.70   16.80
  -2   9  -4   24.80   14.90
   2   9   4   37.70   20.20
   2   9   4   41.40   19.70
  -2   9  -4   31.70   12.50
  -3  -9  -4   43.80   20.70
  -3  -9  -4   54.79   27.00
   3  -9   4   75.19   17.90
   3  -9   4   45.30   12.40
   3  -9   4   48.80   16.30
  -3   9  -4   62.89   22.10
  -3   9  -4   68.29   16.30
   3   9   4   74.69   24.40
   3 -10  -4  104.29   17.90
   3 -10  -4  128.09   24.10
  -3 -10   4  135.69   32.20
  -3 -10   4  103.19   18.50
   3 -10  -4  103.99   16.40
   3 -10  -4  116.99   14.30
   3 -10  -4  146.29   12.90
   3  10  -4  157.68   43.60
   2 -10  -4   62.79   10.30
   2 -10  -4   57.99   13.00
  -2 -10   4   60.19   25.30
  -2 -10   4   37.20   18.60
  -2 -10   4   55.99   13.10
  -2  10   4   26.40   15.40
   2  10  -4   55.09   27.30
   2  10  -4   52.49   14.10
  -2  10   4   65.49   14.50
  -1 -10   4  127.69   34.10
  -1 -10   4  132.99   15.50
  -1 -10   4  171.48   29.80
   1 -10  -4  144.49   23.50
   1  10  -4  182.48   30.30
  -1  10   4  164.88   28.30
   1  10  -4  186.68   22.10
   0 -10   4   26.50   14.40
   0 -10  -4   36.30   20.10
   0 -10   4   25.20   20.00
   0  10  -4  -13.90   18.40
   0  10   4   -0.20   18.20
   0  10  -4   22.50   22.50
   0  10  -4   21.90   12.00
   1 -10   4  123.09   26.60
  -1 -10  -4  153.48   33.50
  -1 -10  -4  160.18   28.10
   1 -10   4  166.28   25.10
  -1 -10  -4  101.39   29.60
  -1  10  -4  171.98   22.80
   1  10   4  186.78   36.10
  -2 -10  -4   -4.00   22.10
   2 -10   4   10.80   16.80
   2 -10   4   29.30   11.60
   2  10   4  -19.50   18.30
  -2  10  -4   36.00   18.70
  -7   0   5  220.18   42.60
   7   0  -5  199.78   30.00
  -6   0   5  424.86   45.90
   6   0  -5  497.65   46.20
   6   0  -5  466.25   38.50
  -6   0   5  383.06   46.60
   6   0  -5  430.96   44.60
  -6   0   5  435.06   45.50
   5   0  -5 1330.07   64.49
  -5   0   5 1256.67   63.89
  -5   0   5 1081.59   67.69
   5   0  -5 1341.27   74.59
   5   0  -5 1220.58   72.89
   4   0  -5  178.18   27.20
   4   0  -5  184.58   28.70
   4   0  -5  199.48   21.70
  -4   0   5  213.58   23.20
  -4   0   5  197.68   30.20
   3   0  -5 3666.73  160.68
  -3   0   5 3348.57  128.39
   3   0  -5 3783.12  136.79
   3   0  -5 3603.74  127.29
  -3   0   5 3607.54  124.49
  -2   0   5  354.16   28.20
   2   0  -5  348.67   30.20
   2   0  -5  349.77   27.80
  -2   0   5  350.86   30.00
   2   0  -5  295.97   25.80
   2   0  -5  336.47   30.30
  -1   0   5    0.80    5.30
   1   0  -5   -4.50    5.10
   1   0  -5    2.80    5.60
   1   0  -5    0.90    4.80
  -1   0   5   -1.40    5.70
   1   0  -5    0.60    5.20
   0   0   5  297.37   26.20
   0   0  -5  322.97   27.70
   0   0  -5  355.96   29.60
   0   0   5  319.97   28.00
   0   0  -5  345.07   27.90
  -1   0  -5 2072.29   83.39
   1   0   5 1931.31   83.39
  -1   0  -5 1979.90   83.09
   1   0   5 1949.70   83.09
  -1   0  -5 2012.40   85.39
   1   0   5 2022.30   81.09
  -2   0  -5   85.69   16.80
  -2   0  -5   89.29   18.80
   2   0   5  127.29   21.70
   2   0   5   94.09   19.40
   2   0   5  104.79   17.80
  -2   0  -5  104.19   20.80
   3   0   5  230.78   28.60
  -3   0  -5  311.57   28.60
   3   0   5  206.68   30.30
  -3   0  -5  250.27   26.70
  -3   0  -5  305.77   32.70
   3   0   5  264.87   29.10
  -4   0  -5  509.35   40.40
  -4   0  -5  471.75   43.50
  -4   0  -5  494.65   38.50
   4   0   5  545.35   40.00
   4   0   5  484.55   43.00
   4   0   5  566.94   48.40
   5   0   5  435.06   47.30
  -5   0  -5  458.95   40.30
   5   0   5  441.16   44.00
  -5   0  -5  441.36   38.00
  -5   0  -5  346.97   42.70
   6   0   5  179.38   30.00
  -6   0  -5  135.09   27.00
   6   0   5  110.69   26.20
  -6   0  -5  146.19   27.10
   6   0   5  124.59   30.70
   7  -1  -5    0.30   13.80
  -7  -1   5    0.30   25.90
  -7   1   5  -18.60   17.50
   7   1  -5   10.70   14.00
  -7   1   5   -1.50   14.50
   6  -1  -5  104.99   24.90
   6  -1  -5  114.49   20.40
  -6  -1   5  144.29   27.60
  -6  -1   5  139.59   29.60
  -6  -1   5   73.59   23.90
  -6  -1   5  115.09   21.50
   6  -1  -5  149.69   27.90
  -6   1   5   73.49   25.30
   6   1  -5   89.99   22.10
  -6   1   5  141.69   23.40
   6   1  -5  136.09   29.30
  -6   1   5  119.39   28.10
   5  -1  -5  440.86   33.70
   5  -1  -5  434.76   40.10
  -5  -1   5  426.46   41.90
   5  -1  -5  379.76   38.20
  -5  -1   5  431.06   37.70
  -5   1   5  376.06   37.90
   5   1  -5  448.56   41.00
   5   1  -5  457.65   36.20
   5   1  -5  447.46   44.60
  -5   1   5  355.46   32.20
   4  -1  -5  234.18   26.70
   4  -1  -5  215.08   21.70
  -4  -1   5  159.08   26.90
   4  -1  -5  176.78   27.20
   4   1  -5  148.99   27.90
   4   1  -5  221.98   23.80
  -4   1   5  177.68   26.80
   4   1  -5  190.88   27.10
  -4   1   5  223.58   23.50
  -3  -1   5 1102.39   56.69
   3  -1  -5 1070.49   66.89
   3  -1  -5 1039.40   55.89
   3  -1  -5 1148.89   53.49
  -3  -1   5 1036.40   60.19
  -3   1   5 1108.59   53.79
   3   1  -5 1079.39   55.39
   3   1  -5 1026.70   55.79
  -3   1   5 1084.89   57.29
   2  -1  -5 1678.23   74.79
  -2  -1   5 1648.44   76.49
   2  -1  -5 1741.33   75.69
  -2  -1   5 1677.13   72.89
   2  -1  -5 1801.62   71.29
   2  -1  -5 1796.62   72.89
   2   1  -5 1674.23   70.09
   2   1  -5 1791.82   73.19
  -2   1   5 1704.13   71.09
   2   1  -5 1658.83   75.39
   2   1  -5 1523.55   76.99
  -2   1   5 1650.43   72.49
   1  -1  -5 1143.39   57.39
   1  -1  -5 1125.29   56.19
   1  -1  -5 1088.69   53.09
  -1  -1   5 1151.08   58.09
  -1  -1   5 1167.68   55.99
   1   1  -5 1035.80   48.80
   1   1  -5 1056.89   56.29
  -1   1   5 1007.40   52.29
  -1   1   5 1159.58   55.49
   1   1  -5 1156.58   54.59
   1   1  -5 1045.30   57.69
   0  -1  -5   19.30    8.10
   0  -1  -5   14.00    8.10
   0  -1   5   10.90    7.60
   0  -1   5   24.20    8.30
   0  -1  -5   21.10    8.40
   0   1   5    8.80    7.30
   0   1  -5   20.00    6.90
   0   1  -5   16.60    9.40
   0   1  -5   34.20    8.50
   0   1   5   19.30    9.30
   0   1  -5    2.80    6.60
  -1  -1  -5  306.87   28.10
   1  -1   5  330.67   28.80
  -1  -1  -5  287.27   28.50
  -1  -1  -5  376.56   30.10
   1  -1   5  259.37   25.10
   1  -1   5  328.77   29.00
  -1   1  -5  244.98   25.30
  -1   1  -5  320.07   27.90
  -1   1  -5  303.67   29.60
   1   1   5  354.06   29.50
   1   1   5  310.37   29.90
   1   1   5  257.27   24.80
   2  -1   5 1656.83   79.19
  -2  -1  -5 1765.22   82.89
   2  -1   5 1771.52   80.09
  -2  -1  -5 1837.62   79.49
  -2  -1  -5 1669.43   81.29
   2  -1   5 1652.23   73.79
   2   1   5 1958.90   86.79
  -2   1  -5 1829.32   80.09
  -2   1  -5 1847.52   85.69
  -2   1  -5 1715.03   69.89
   2   1   5 1843.42   77.59
   2   1   5 1900.41   82.39
  -2   1  -5 1849.91   79.09
   3  -1   5   13.60    9.90
  -3  -1  -5   15.10   11.10
   3  -1   5   17.80   10.90
  -3  -1  -5   16.00    8.00
  -3  -1  -5    7.30   10.00
   3  -1   5   21.60    8.10
  -3  -1  -5   22.40   12.80
  -3   1  -5   21.90   11.70
  -3   1  -5    5.70    7.00
   3   1   5   33.30   11.30
   3   1   5   12.20   10.80
  -3   1  -5   21.20    9.20
   3   1   5   27.10   12.20
  -4  -1  -5  129.99   22.20
  -4  -1  -5  138.49   26.00
  -4  -1  -5   91.99   18.40
   4  -1   5  129.39   22.10
  -4  -1  -5  132.09   24.10
   4  -1   5  168.38   25.50
   4  -1   5   99.09   23.20
   4   1   5  108.79   22.90
  -4   1  -5  164.78   25.20
   4   1   5  124.09   27.30
  -4   1  -5  125.49   19.90
  -4   1  -5  129.19   24.70
   4   1   5  128.69   22.50
  -5  -1  -5   41.90   32.60
  -5  -1  -5   45.10   17.20
  -5  -1  -5   27.00   18.30
   5  -1   5   33.50   14.90
   5  -1   5   55.29   19.20
   5  -1   5   72.99   21.40
  -5   1  -5   90.89   23.50
   5   1   5   63.59   16.20
   5   1   5   91.29   24.20
  -5   1  -5   33.80   16.60
   5   1   5   77.59   24.80
  -5   1  -5   39.90   15.10
  -6  -1  -5  171.98   31.30
   6  -1   5  113.29   24.40
   6  -1   5  113.59   27.40
   6  -1   5   94.69   28.20
  -6  -1  -5   94.99   24.20
  -6   1  -5  109.49   23.20
  -6   1  -5  130.49   24.10
   6   1   5  107.19   30.30
   6   1   5  139.89   31.10
   7  -2  -5  382.86   38.60
  -7  -2   5  283.27   49.90
   7   2  -5  413.06   42.60
  -7   2   5  429.46   36.10
   6  -2  -5   70.29   16.50
  -6  -2   5   88.59   28.50
  -6  -2   5  101.59   22.50
   6  -2  -5   76.09   21.60
  -6  -2   5   63.39   18.40
  -6   2   5   63.19   31.70
   6   2  -5  108.29   29.10
   6   2  -5   71.19   21.50
   6   2  -5   53.99   21.70
  -6   2   5   79.69   17.10
   5  -2  -5  178.68   20.10
  -5  -2   5  173.48   26.00
  -5  -2   5  140.39   27.00
   5  -2  -5  185.28   30.00
   5  -2  -5  127.29   23.90
  -5  -2   5  184.68   30.00
  -5   2   5  126.09   23.10
   5   2  -5  160.18   26.60
   5   2  -5  151.58   31.70
   5   2  -5  168.68   27.90
  -4  -2   5   75.49   16.80
   4  -2  -5   75.99   14.20
   4  -2  -5   91.19   17.80
   4  -2  -5   62.99   15.40
  -4  -2   5   83.49   21.00
   4   2  -5   81.49   19.10
   4   2  -5   53.59   13.90
   4   2  -5   52.69   16.10
  -4   2   5   66.19   13.70
  -3  -2   5  137.39   21.70
  -3  -2   5  111.79   22.40
   3  -2  -5  194.48   19.40
   3  -2  -5  140.19   22.40
  -3   2   5  214.48   21.30
  -3   2   5  181.58   22.20
   3   2  -5  143.29   21.70
   3   2  -5  169.78   28.10
   3   2  -5  144.29   22.40
   2  -2  -5  566.94   38.70
   2  -2  -5  536.95   36.00
   2  -2  -5  582.24   36.10
  -2  -2   5  491.25   39.60
   2  -2  -5  490.45   35.30
  -2  -2   5  568.64   39.00
   2   2  -5  535.45   38.90
   2   2  -5  565.24   35.50
   2   2  -5  525.35   41.70
  -2   2   5  611.54   38.10
   2   2  -5  644.64   39.60
  -2   2   5  511.75   35.10
  -1  -2   5   -3.40    4.90
  -1  -2   5    0.10    6.80
   1  -2  -5   10.10    6.60
   1  -2  -5    3.90    6.80
   1   2  -5    2.70    6.90
   1   2  -5   13.20    7.90
  -1   2   5    0.50    6.40
  -1   2   5    3.20    5.10
   1   2  -5   -3.50    6.00
   1   2  -5    7.60    4.70
   0  -2  -5 1492.15   69.59
   0  -2  -5 1576.24   71.29
   0  -2   5 1512.95   70.99
   0  -2   5 1665.53   70.89
   0  -2  -5 1723.93   71.79
   0   2  -5 1553.94   59.09
   0   2  -5 1573.64   74.59
   0   2  -5 1710.43   74.59
   0   2  -5 1641.14   69.99
   0   2   5 1611.34   68.89
   0   2   5 1617.54   72.79
  -1  -2  -5 1596.44   70.99
   1  -2   5 1507.75   71.19
  -1  -2  -5 1602.44   75.39
  -1  -2  -5 1511.95   71.59
   1  -2   5 1611.74   71.09
   1  -2   5 1618.54   70.69
   1   2   5 1701.63   74.09
  -1   2  -5 1613.04   75.39
  -1   2  -5 1551.04   72.69
   1   2   5 1575.94   75.69
   1   2   5 1584.64   69.49
  -1   2  -5 1612.74   70.49
  -2  -2  -5  201.08   25.40
   2  -2   5  182.78   29.40
  -2  -2  -5  220.48   24.60
  -2  -2  -5  183.38   27.40
   2  -2   5  176.98   21.00
   2  -2   5  210.58   24.20
  -2   2  -5  219.08   23.70
  -2   2  -5  240.68   19.30
   2   2   5  227.18   25.00
  -2   2  -5  192.78   28.40
   2   2   5  225.18   23.70
  -3  -2  -5 1681.73   84.59
   3  -2   5 1679.03   80.19
  -3  -2  -5 1676.13   81.69
  -3  -2  -5 1739.03   82.59
   3  -2   5 1651.03   74.39
  -3  -2  -5 1749.03   89.29
   3  -2   5 1761.42   81.09
   3   2   5 1735.83   80.99
   3   2   5 1782.72   89.69
  -3   2  -5 1674.43   86.69
  -3   2  -5 1680.13   65.59
  -3   2  -5 1737.23   80.69
  -3   2  -5 1861.41   79.29
   3   2   5 1663.23   78.39
  -4  -2  -5   31.00   15.70
   4  -2   5   -1.10   10.00
   4  -2   5   17.40   12.20
   4  -2   5   42.60   12.90
  -4  -2  -5   40.60   12.20
  -4  -2  -5   15.60   12.60
  -4  -2  -5   18.30   16.40
   4   2   5   41.90   19.50
   4   2   5   14.00   11.80
   4   2   5    9.80   11.50
  -4   2  -5   31.00   12.10
  -4   2  -5   28.10   14.20
  -4   2  -5   27.30    9.10
  -4   2  -5   59.59   17.50
  -5  -2  -5  732.53   62.39
  -5  -2  -5  758.22   92.19
   5  -2   5  712.13   54.09
  -5  -2  -5  680.73   50.89
   5  -2   5  637.64   54.19
   5  -2   5  674.33   45.90
  -5  -2  -5  594.44   52.49
   5   2   5  621.74   49.70
  -5   2  -5  558.74   50.09
   5   2   5  559.34   57.19
  -5   2  -5  622.34   45.70
  -5   2  -5  686.23   62.69
  -5   2  -5  678.93   40.60
   5   2   5  688.93   54.89
  -6  -2  -5   52.39   35.40
   6  -2   5   34.00   25.20
  -6  -2  -5   64.79   22.90
   6  -2   5   44.00   24.00
   6   2   5   44.00   21.20
  -6   2  -5   44.40   17.50
   6   2   5   53.29   24.40
  -6   2  -5   52.29   16.60
   6   2   5   54.69   26.60
  -6  -3   5  558.84   51.19
  -6  -3   5  490.65   53.19
   6  -3  -5  540.65   49.20
  -6  -3   5  553.34   46.10
   6  -3  -5  554.54   36.60
   6   3  -5  488.75   47.70
  -6   3   5  650.53   39.20
   6   3  -5  509.75   57.69
   5  -3  -5  254.77   28.70
  -5  -3   5  253.07   32.70
   5  -3  -5  222.18   33.10
  -5  -3   5  174.78   32.90
   5  -3  -5  222.68   22.50
  -5  -3   5  243.98   29.90
  -5   3   5  246.78   29.20
   5   3  -5  185.08   31.30
   5   3  -5  169.28   32.80
   5   3  -5  216.68   32.30
  -4  -3   5  736.23   45.90
   4  -3  -5  609.34   44.80
  -4  -3   5  785.12   51.89
   4  -3  -5  615.14   42.60
   4  -3  -5  650.13   37.80
  -4  -3   5  597.64   51.19
  -4   3   5  638.84   42.70
   4   3  -5  753.02   50.59
   4   3  -5  678.43   48.00
  -4   3   5  721.83   40.40
   4   3  -5  637.74   54.19
   3  -3  -5   75.59   13.30
   3  -3  -5   80.29   16.10
  -3  -3   5   65.19   18.40
  -3  -3   5   82.09   18.40
   3  -3  -5   66.29   15.00
   3   3  -5   85.29   18.50
   3   3  -5   85.79   18.00
   3   3  -5   90.89   21.20
  -3   3   5   79.99   14.00
   2  -3  -5  208.68   21.50
  -2  -3   5  254.37   29.30
   2  -3  -5  227.58   22.10
   2  -3  -5  253.57   25.40
   2  -3  -5  244.08   24.20
  -2  -3   5  230.48   27.00
  -2   3   5  204.08   21.90
  -2   3   5  228.18   22.90
   2   3  -5  234.78   22.20
   2   3  -5  246.18   25.80
   2   3  -5  236.18   28.90
   2   3  -5  220.58   27.90
   1  -3  -5 2152.98   84.59
   1  -3  -5 2126.69   82.99
  -1  -3   5 2191.88   87.59
  -1  -3   5 2179.18   92.69
   1  -3  -5 2123.59   85.59
   1   3  -5 2033.40   83.59
  -1   3   5 2127.19   81.69
   1   3  -5 2055.89   86.49
   1   3  -5 2019.00   93.09
   1   3  -5 1902.81   73.79
   0  -3  -5   -1.50    5.50
   0  -3   5   -0.10    6.20
   0  -3  -5    2.60    4.80
   0  -3   5    3.60    6.40
   0  -3  -5    5.80    6.70
   0   3  -5    3.50    6.70
   0   3  -5    8.60    7.50
   0   3  -5   -2.50    5.30
   0   3   5    6.40    5.40
   0   3  -5    1.80    3.80
   1  -3   5  763.42   45.00
  -1  -3  -5  755.92   46.10
   1  -3   5  735.23   45.30
  -1  -3  -5  786.92   49.90
   1  -3   5  706.03   45.10
  -1  -3  -5  706.63   44.60
   1   3   5  651.73   42.90
  -1   3  -5  777.92   48.40
   1   3   5  824.62   45.30
   1   3   5  782.32   50.99
  -1   3  -5  761.22   37.80
  -1   3  -5  716.13   47.10
  -1   3  -5  757.52   44.20
   2  -3   5  183.88   30.70
   2  -3   5  115.59   19.40
  -2  -3  -5  170.28   25.70
  -2  -3  -5  118.39   27.60
   2  -3   5  149.99   20.10
  -2  -3  -5   95.09   21.60
  -2   3  -5  119.79   20.00
  -2   3  -5  119.59   22.40
  -2   3  -5  133.69   14.90
   2   3   5  143.69   22.80
   2   3   5  159.68   28.00
   2   3   5  117.89   20.50
  -2   3  -5  136.19   21.00
   3  -3   5  642.24   40.50
  -3  -3  -5  627.84   47.50
  -3  -3  -5  508.95   41.60
  -3  -3  -5  700.63   54.19
   3  -3   5  506.25   41.60
  -3  -3  -5  544.85   45.70
   3  -3   5  577.04   42.10
   3   3   5  576.44   50.59
  -3   3  -5  598.74   43.00
   3   3   5  613.74   43.60
  -3   3  -5  588.54   28.60
  -3   3  -5  600.04   42.20
   3   3   5  556.94   43.00
   4  -3   5  584.54   48.10
   4  -3   5  607.74   46.90
  -4  -3  -5  637.74   55.59
   4  -3   5  678.23   44.20
  -4  -3  -5  617.84   47.20
  -4  -3  -5  650.53   52.89
   4   3   5  649.04   48.80
  -4   3  -5  570.74   50.89
  -4   3  -5  608.34   43.00
   4   3   5  632.74   57.79
   4   3   5  590.14   46.50
  -4   3  -5  590.84   31.00
  -4   3  -5  639.54   48.00
  -5  -3  -5  118.89   24.40
  -5  -3  -5  144.59   29.60
   5  -3   5   92.69   22.40
  -5  -3  -5  113.69   32.60
   5  -3   5   80.59   21.70
  -5   3  -5  109.29   15.50
  -5   3  -5  112.99   22.30
  -5   3  -5  109.39   28.70
   5   3   5  106.59   25.60
   5   3   5  120.99   23.90
  -5   3  -5   86.39   24.50
   5   3   5  114.49   29.00
   6  -3   5  427.36   51.49
  -6  -3  -5  618.64   57.49
  -6  -3  -5  552.44   56.09
   6   3   5  519.05   50.89
  -6  -4   5   -7.10   15.80
  -6  -4   5  -21.90   19.80
   6  -4  -5   -2.10    8.40
   6  -4  -5  -13.00   13.90
   6  -4  -5    5.40   13.10
   6   4  -5    3.00   18.40
  -6   4   5   -1.50   14.70
  -6   4   5   -7.20    9.00
   6   4  -5   -1.90   16.40
  -5  -4   5  490.55   50.89
   5  -4  -5  589.14   47.60
  -5  -4   5  618.64   54.09
   5  -4  -5  554.24   41.20
  -5  -4   5  599.14   45.90
   5  -4  -5  618.94   35.90
   5   4  -5  669.03   52.59
  -5   4   5  600.24   41.60
   5   4  -5  722.33   54.09
   5   4  -5  582.14   57.79
   4  -4  -5   15.20    8.40
   4  -4  -5   19.30    8.90
  -4  -4   5   26.90   12.60
   4  -4  -5   14.30    9.50
  -4  -4   5   15.90   13.70
  -4  -4   5   36.70   12.70
   4   4  -5   22.40   12.00
   4   4  -5   14.70   11.40
   4   4  -5   11.10   13.20
  -4   4   5   16.10    9.30
  -4   4   5   33.40    9.40
   3  -4  -5  140.29   21.80
  -3  -4   5  153.08   25.20
   3  -4  -5  113.59   17.80
  -3  -4   5  110.39   18.10
   3  -4  -5  157.38   18.80
  -3  -4   5  153.68   27.20
   3   4  -5  204.48   34.10
  -3   4   5  146.29   18.80
   3   4  -5  169.88   27.00
  -3   4   5  184.18   20.60
   3   4  -5  144.59   23.20
   2  -4  -5  888.81   46.90
  -2  -4   5  750.32   54.69
  -2  -4   5  916.91   55.39
   2  -4  -5  817.92   47.60
  -2   4   5  871.81   47.50
   2   4  -5  757.32   55.69
   2   4  -5  802.32   44.80
   2   4  -5  860.91   50.99
  -2   4   5  967.60   55.09
  -1  -4   5  847.02   53.79
   1  -4  -5  802.82   56.19
   1  -4  -5  904.41   48.70
  -1  -4   5  858.61   50.19
   1  -4  -5  817.92   47.40
  -1   4   5  874.71   45.80
   1   4  -5  838.32   48.90
  -1   4   5  757.42   47.10
   1   4  -5  869.71   57.09
   1   4  -5  761.02   46.60
   1   4  -5  829.52   40.20
   0  -4   5  233.48   24.90
   0  -4   5  243.78   27.80
   0  -4  -5  239.28   24.40
   0  -4  -5  202.08   33.00
   0  -4  -5  231.58   25.70
   0   4  -5  213.58   16.50
   0   4  -5  270.97   25.30
   0   4   5  219.68   23.00
   0   4  -5  282.77   27.40
   0   4   5  238.08   26.20
   0   4  -5  240.18   28.70
  -1  -4  -5  190.28   22.20
   1  -4   5  228.28   24.80
  -1  -4  -5  216.38   24.90
   1  -4   5  193.88   21.70
  -1  -4  -5  208.88   27.10
   1   4   5  167.58   27.00
   1   4   5  192.18   21.90
  -1   4  -5  162.78   26.50
  -1   4  -5  233.88   23.50
  -1   4  -5  184.98   11.60
   2  -4   5  453.95   36.30
   2  -4   5  481.35   35.10
  -2  -4  -5  383.36   38.80
  -2  -4  -5  496.15   42.00
   2  -4   5  397.76   34.80
  -2  -4  -5  466.45   37.60
  -2   4  -5  416.06   32.70
  -2   4  -5  407.06   36.00
   2   4   5  427.26   35.30
  -2   4  -5  515.35   41.70
   2   4   5  400.46   40.40
   2   4   5  449.46   36.20
  -3  -4  -5 1801.62   86.79
  -3  -4  -5 1752.32   93.99
   3  -4   5 1666.63   81.79
   3  -4   5 1766.62   79.99
   3  -4   5 1793.22   78.89
  -3  -4  -5 1724.23   84.49
   3   4   5 1719.23   82.19
  -3   4  -5 1844.22   82.09
  -3   4  -5 1790.42   79.89
   3   4   5 1724.13   83.39
   3   4   5 1737.93   95.39
  -4  -4  -5   23.10   12.80
  -4  -4  -5   15.60   17.80
  -4  -4  -5   45.00   19.40
   4  -4   5   29.30   13.50
  -4  -4  -5   27.00   16.50
   4  -4   5   24.90   11.30
   4  -4   5   21.70   10.90
   4   4   5   -0.70   11.30
   4   4   5   38.90   15.40
  -4   4  -5   20.50   11.00
  -4   4  -5   16.80   12.70
  -4   4  -5   15.80    3.30
  -4   4  -5   16.30   15.00
   4   4   5   22.00   19.60
   5  -4   5  323.77   39.50
  -5  -4  -5  397.16   45.30
  -5  -4  -5  413.26   43.10
  -5  -4  -5  402.56   57.09
   5  -4   5  446.96   37.20
   5   4   5  368.96   43.10
   5   4   5  348.07   51.89
   5   4   5  373.76   40.20
  -5   4  -5  261.97   42.90
  -5   4  -5  405.46   37.30
  -5   4  -5  425.46   42.00
   6  -5  -5  218.48   36.50
  -6  -5   5  140.29   38.90
  -6  -5   5  175.38   49.00
   6  -5  -5  216.18   25.70
   6  -5  -5  205.18   20.60
   6   5  -5  224.28   38.70
   6   5  -5  278.87   43.30
   6   5  -5  174.38   39.40
   5  -5  -5  211.28   20.70
  -5  -5   5  265.87   34.20
   5  -5  -5  196.08   23.30
  -5  -5   5  207.28   41.10
  -5  -5   5   98.49   30.30
   5  -5  -5  168.58   27.90
  -5  -5   5  155.58   31.00
  -5   5   5  207.28   25.80
   5   5  -5  173.28   32.80
   5   5  -5  228.38   35.60
   5   5  -5  123.49   28.90
  -4  -5   5  290.97   29.00
   4  -5  -5  211.08   27.00
   4  -5  -5  232.08   22.50
  -4  -5   5  206.98   35.00
   4  -5  -5  240.48   24.00
  -4  -5   5  244.88   32.60
   4   5  -5  231.08   39.50
  -4   5   5  234.88   24.90
   4   5  -5  261.87   31.00
  -4   5   5  251.07   23.40
   3  -5  -5  173.98   20.00
  -3  -5   5  222.18   29.10
   3  -5  -5  196.58   20.80
   3  -5  -5  197.58   23.70
  -3  -5   5  194.88   31.40
   3   5  -5  227.38   27.10
  -3   5   5  173.38   19.80
   3   5  -5  153.98   31.60
  -3   5   5  169.38   19.70
   3   5  -5  205.08   24.10
  -2  -5   5   85.39   21.40
   2  -5  -5   75.39   14.50
   2  -5  -5   48.00   13.90
   2  -5  -5   79.09   16.60
  -2  -5   5   90.59   19.60
   2   5  -5   85.79   23.20
  -2   5   5   81.99   16.00
  -2   5   5   76.19   14.70
   2   5  -5   49.10   12.90
   2   5  -5   66.99   20.50
   2   5  -5   71.59   15.30
   1  -5  -5 1866.61   76.49
  -1  -5   5 1756.72   87.79
   1  -5  -5 1776.22   79.49
   1  -5  -5 1789.22   74.79
  -1  -5   5 1930.81   84.39
  -1   5   5 1769.42   80.39
   1   5  -5 1862.51   79.79
   1   5  -5 1845.12   69.19
   1   5  -5 1689.13   89.09
   1   5  -5 1891.71   81.59
  -1   5   5 1829.02   74.49
   0  -5  -5   18.20    9.40
   0  -5  -5   13.30    7.90
   0  -5   5   13.30    8.40
   0  -5  -5    9.00   10.30
   0  -5   5   10.70    6.50
   0   5   5   13.80    7.00
   0   5  -5   16.00    5.10
   0   5  -5    9.80    7.90
   0   5  -5    8.70    8.50
   0   5  -5   30.00   12.40
   0   5   5   12.60   10.10
  -1  -5  -5  873.11   57.39
  -1  -5  -5  915.11   50.99
   1  -5   5  909.21   55.09
   1  -5   5  807.72   49.80
  -1  -5  -5  904.51   52.29
   1  -5   5  922.51   50.89
  -1   5  -5  826.12   52.29
  -1   5  -5  806.82   47.60
  -1   5  -5  903.11   56.79
   1   5   5  849.91   50.19
  -2  -5  -5  241.78   27.80
   2  -5   5  262.27   28.20
  -2  -5  -5  225.18   34.80
   2  -5   5  302.97   27.80
   2  -5   5  253.07   27.00
  -2  -5  -5  191.28   27.50
  -2   5  -5  277.27   30.80
  -2   5  -5  290.97   27.60
   2   5   5  220.08   24.80
   2   5   5  250.07   37.40
   2   5   5  247.08   27.30
  -2   5  -5  241.58   29.20
   3  -5   5  106.69   20.40
   3  -5   5  105.99   19.90
  -3  -5  -5   90.29   21.30
  -3  -5  -5   75.99   18.60
   3  -5   5   71.09   18.80
  -3  -5  -5   96.09   27.50
  -3  -5  -5  106.29   22.50
   3   5   5   73.99   18.80
   3   5   5  116.19   24.10
  -3   5  -5   93.29   18.90
  -3   5  -5  117.59   24.40
   3   5   5  117.69   24.50
  -4  -5  -5  532.05   48.50
  -4  -5  -5  475.75   48.80
   4  -5   5  448.26   36.10
  -4  -5  -5  372.66   53.29
   4  -5   5  416.96   37.20
   4  -5   5  448.96   40.60
  -4  -5  -5  430.86   45.00
   4   5   5  492.05   42.50
  -4   5  -5  447.06   38.90
   4   5   5  488.25   46.10
  -4   5  -5  436.96   38.50
  -4   5  -5  464.05   50.29
   4   5   5  438.16   51.79
  -5  -5  -5   22.60   23.50
   5  -5   5   15.70   14.70
   5  -5   5    6.60   19.60
  -5  -5  -5   40.90   26.30
   5  -5   5   22.50   12.50
  -5  -5  -5   30.70   27.10
   5   5   5   22.40   19.30
   5   5   5   21.20   19.50
   5   5   5   15.30   26.60
  -5   5  -5   46.00   23.70
  -5   5  -5   -7.10   11.40
  -5  -6   5  103.89   23.80
  -5  -6   5  128.59   33.00
   5  -6  -5  170.78   18.50
   5  -6  -5  138.99   19.00
   5  -6  -5  129.59   26.20
  -5  -6   5  155.78   31.40
   5   6  -5   98.99   24.50
   5   6  -5  207.98   43.50
  -5   6   5  149.09   16.80
   5   6  -5  140.09   31.70
  -5   6   5  118.49   24.90
  -4  -6   5   83.59   22.70
   4  -6  -5  107.09   21.60
   4  -6  -5   92.59   16.00
  -4  -6   5   76.39   17.20
   4  -6  -5   59.49   13.60
  -4  -6   5   82.39   29.80
   4   6  -5   72.39   21.30
   4   6  -5   84.39   28.00
   4   6  -5  122.39   26.20
  -4   6   5  104.99   16.40
  -4   6   5   69.59   16.20
   3  -6  -5  276.77   30.10
  -3  -6   5  264.77   32.90
   3  -6  -5  245.58   23.30
  -3  -6   5  213.28   33.40
   3  -6  -5  252.67   29.40
  -3  -6   5  258.57   25.40
  -3   6   5  241.58   23.70
   3   6  -5  193.78   36.60
   3   6  -5  225.78   29.70
  -3   6   5  222.18   24.40
   3   6  -5  231.98   28.00
   3   6  -5  240.48   29.80
   2  -6  -5  218.68   22.10
  -2  -6   5  249.58   29.60
  -2  -6   5  167.78   30.30
   2  -6  -5  176.58   23.10
   2  -6  -5  208.38   23.60
   2   6  -5  174.68   25.50
   2   6  -5  182.78   22.40
   2   6  -5  233.18   29.00
  -2   6   5  190.28   20.80
   2   6  -5  214.28   37.20
  -2   6   5  150.68   23.10
   1  -6  -5    7.70    9.70
   1  -6  -5    6.80    6.30
  -1  -6   5   19.10   11.20
   1  -6  -5   21.50    9.40
  -1  -6   5   -3.30   10.40
   1   6  -5    6.10   11.00
   1   6  -5   13.80   11.20
  -1   6   5   -7.40    8.90
   1   6  -5    5.40    6.50
  -1   6   5   10.90    7.20
   0  -6   5  836.42   50.59
   0  -6  -5  767.32   51.99
   0  -6  -5  842.12   48.00
   0  -6   5  719.63   51.39
   0  -6  -5  698.53   43.10
   0   6  -5  685.93   53.49
   0   6   5  812.22   47.30
   0   6  -5  735.13   27.50
   0   6  -5  863.01   49.90
  -1  -6  -5 1013.70   54.49
  -1  -6  -5 1025.10   64.39
  -1  -6  -5  973.00   57.19
   1  -6   5 1064.69   62.39
   1  -6   5 1084.69   56.79
  -1   6  -5 1012.90   58.59
   1   6   5 1002.30   57.09
  -1   6  -5  976.20   61.99
  -1   6  -5 1003.10   54.89
   2  -6   5  184.68   26.80
  -2  -6  -5  155.28   25.90
  -2  -6  -5  173.38   32.90
  -2  -6  -5  215.78   32.70
   2  -6   5  205.58   24.60
  -2  -6  -5  197.88   30.80
   2  -6   5  183.28   28.10
   2   6   5  161.78   30.10
   2   6   5  182.08   27.70
   2   6   5  245.98   26.10
  -2   6  -5  216.78   25.60
  -2   6  -5  131.39   25.20
  -2   6  -5  159.38   27.30
   3  -6   5  897.11   52.59
  -3  -6  -5  841.72   56.79
  -3  -6  -5  810.42   67.29
  -3  -6  -5  973.60   62.69
  -3  -6  -5  913.61   65.69
   3  -6   5  710.83   50.49
   3  -6   5  984.60   59.29
  -3   6  -5  887.61   57.19
   3   6   5  808.12   51.29
   3   6   5  915.31   61.29
  -3   6  -5  852.71   51.59
   3   6   5  881.41   70.69
  -4  -6  -5   -8.60   14.80
   4  -6   5   -7.20   11.50
   4  -6   5   -8.00   13.10
  -4  -6  -5   11.50   19.00
  -4  -6  -5  -13.10   14.60
  -4  -6  -5   -9.50   19.30
   4  -6   5    1.50   12.30
  -4   6  -5    3.00   11.60
  -4   6  -5  -25.50   17.30
   4   6   5  -36.30   13.20
  -4   6  -5    0.90   12.10
   4   6   5  -10.90   15.60
   4   6   5   36.90   24.60
  -5  -6  -5  532.75   53.59
  -5  -6  -5  376.56   49.10
   5  -6   5  423.06   46.30
   5  -6   5  451.55   42.80
  -5  -6  -5  466.45   68.59
   5   6   5  449.86   51.69
  -5   6  -5  452.55   58.39
   5   6   5  511.85   49.60
   5  -7  -5  117.89   25.60
  -5  -7   5  173.78   41.00
  -5  -7   5  179.58   29.20
   5   7  -5  115.39   30.80
   5   7  -5  146.79   38.70
   5   7  -5  188.38   35.70
   4  -7  -5  246.18   22.60
  -4  -7   5  206.58   37.40
   4  -7  -5  191.28   30.40
  -4  -7   5  219.18   28.30
  -4  -7   5  226.78   57.69
   4  -7  -5  207.68   21.80
  -4  -7   5  184.78   38.50
  -4   7   5  229.08   23.70
   4   7  -5  281.87   33.20
   4   7  -5  188.28   32.80
   4   7  -5  239.68   39.10
  -4   7   5  219.68   20.80
  -3  -7   5  462.95   50.99
   3  -7  -5  528.15   36.80
   3  -7  -5  580.24   40.80
   3  -7  -5  538.05   43.80
  -3  -7   5  568.74   49.40
   3  -7  -5  534.15   34.00
  -3  -7   5  577.44   38.10
   3   7  -5  470.15   52.39
   3   7  -5  541.75   42.70
   3   7  -5  527.65   47.70
  -3   7   5  563.14   35.50
  -2  -7   5  909.41   68.39
   2  -7  -5  958.50   52.39
   2  -7  -5 1028.30   57.19
  -2  -7   5 1029.40   64.59
  -2  -7   5 1070.09   47.70
   2  -7  -5 1026.20   51.49
   2   7  -5 1092.59   64.59
  -2   7   5 1020.30   50.09
   2   7  -5  876.61   68.79
   2   7  -5  970.90   54.69
   2   7  -5  969.20   52.39
  -1  -7   5  317.87   38.00
   1  -7  -5  215.68   23.70
  -1  -7   5  237.08   36.50
   1  -7  -5  268.37   30.20
   1  -7  -5  230.68   24.40
   1   7  -5  252.87   30.10
  -1   7   5  241.78   25.20
   1   7  -5  202.68   35.10
   1   7  -5  248.38   34.90
  -1   7   5  247.88   36.90
   1   7  -5  199.58   19.40
   0  -7  -5   -5.80    9.70
   0  -7  -5   -0.70    8.00
   0  -7  -5   -5.30    7.20
   0  -7   5  -10.00   10.00
   0  -7   5    4.80    9.20
   0   7   5   -2.30   10.70
   0   7  -5   -5.60   11.10
   0   7  -5  -14.60    9.20
   0   7   5   -2.80    7.60
   0   7  -5    1.50   10.30
   1  -7   5   23.00   16.90
  -1  -7  -5   49.70   13.40
  -1  -7  -5   36.60   14.30
  -1  -7  -5   30.70   12.70
   1  -7   5   52.39   15.30
   1   7   5   36.30   15.60
  -1   7  -5   54.09   14.70
   1   7   5   32.30   16.00
  -1   7  -5   38.40   14.10
  -1   7  -5   27.40   13.80
  -2  -7  -5  753.32   61.59
   2  -7   5  671.63   47.50
  -2  -7  -5  731.43   59.69
   2  -7   5  729.73   46.20
  -2  -7  -5  767.32   54.09
   2  -7   5  645.84   49.00
  -2   7  -5  732.83   50.99
  -2   7  -5  703.33   52.39
  -2   7  -5  660.13   49.60
   2   7   5  725.33   62.99
   2   7   5  693.53   51.19
   3  -7   5  -11.30   11.10
   3  -7   5    2.30    9.80
  -3  -7  -5   12.50   17.90
  -3  -7  -5   16.70   14.00
  -3  -7  -5   14.20   16.30
  -3   7  -5  -16.40   10.80
   3   7   5   -5.10   11.00
   3   7   5  -15.20   19.50
   3   7   5   15.50   15.70
  -3   7  -5  -23.90   14.80
  -3   7  -5    0.60   11.40
  -4  -7  -5    1.90   19.60
   4  -7   5    7.80   13.50
   4  -7   5    3.10   16.30
  -4  -7  -5   21.50   17.40
   4  -7   5   25.30   11.90
  -4  -7  -5   18.70   25.10
  -4   7  -5   -2.40   18.00
   4   7   5   13.30   17.40
  -4   7  -5  -10.10   23.20
   4   7   5   40.20   24.30
  -4  -8   5   67.49   19.80
  -4  -8   5   52.99   29.10
   4  -8  -5   75.69   14.30
  -4  -8   5   52.79   21.10
   4  -8  -5   48.50   20.30
   4  -8  -5   64.59   12.40
   4  -8  -5   74.69   20.40
   4   8  -5   83.39   26.40
  -4   8   5   54.59   19.90
   4   8  -5   32.50   27.20
   4   8  -5   84.79   23.00
   3  -8  -5 1025.10   50.69
  -3  -8   5  949.11   77.49
  -3  -8   5 1137.39   56.29
   3  -8  -5 1129.29   58.89
   3  -8  -5  955.20   52.49
  -3  -8   5 1106.49   73.79
   3  -8  -5  939.31   70.69
  -3   8   5 1055.39   50.69
   3   8  -5 1073.69   60.49
   3   8  -5 1040.70   81.49
   3   8  -5 1069.39   63.69
   3   8  -5 1154.68   72.19
   2  -8  -5    9.20    9.60
   2  -8  -5   13.00    9.00
  -2  -8   5   10.80   19.70
  -2  -8   5    3.60    7.60
  -2  -8   5   18.20   16.10
   2   8  -5   15.10   11.50
   2   8  -5   16.00   18.40
   2   8  -5   13.50   12.10
  -2   8   5    9.40   10.80
   2   8  -5   19.90   15.60
  -2   8   5   24.20   12.60
   1  -8  -5   -8.30    7.40
  -1  -8   5   -3.50   11.60
   1  -8  -5    8.60    8.60
  -1  -8   5  -24.40   14.80
   1  -8  -5   -0.60   11.90
   1   8  -5   -1.20   10.90
   1   8  -5  -12.00   12.70
  -1   8   5   -8.40   12.10
   1   8  -5  -28.90   10.10
  -1   8   5   -4.70    9.90
   0  -8  -5  236.48   26.20
   0  -8   5  195.58   28.90
   0  -8   5  194.78   35.00
   0  -8  -5  133.99   27.10
   0  -8  -5  149.99   21.40
   0   8   5  147.39   23.70
   0   8  -5  196.78   31.10
   0   8  -5  189.18   34.20
   0   8  -5  185.18   27.10
   0   8   5  195.58   32.20
  -1  -8  -5  449.86   40.50
   1  -8   5  492.35   46.70
  -1  -8  -5  444.86   46.10
   1  -8   5  542.05   41.40
  -1  -8  -5  533.85   37.50
  -1   8  -5  480.85   41.10
  -1   8  -5  536.75   41.20
  -1   8  -5  462.75   45.40
   1   8   5  547.75   59.99
   1   8   5  482.75   42.70
  -2  -8  -5   84.29   24.30
   2  -8   5   78.39   20.90
  -2  -8  -5   78.79   20.50
  -2  -8  -5  100.09   20.40
  -2  -8  -5   96.09   28.70
   2  -8   5   62.29   16.60
   2   8   5   83.69   26.00
   2   8   5  102.09   24.00
  -2   8  -5  115.89   22.10
  -2   8  -5  118.99   26.20
  -2   8  -5   92.69   25.20
  -3  -8  -5   52.09   28.20
  -3  -8  -5   70.19   21.20
   3  -8   5   65.09   19.20
  -3  -8  -5   81.49   23.50
   3  -8   5   58.59   16.80
   3  -8   5   83.89   21.60
  -3   8  -5   34.40   23.20
   3   8   5   26.30   24.90
  -3  -9   5  361.86   58.39
   3  -9  -5  383.86   29.60
  -3  -9   5  412.96   35.30
   3  -9  -5  361.96   34.20
   3  -9  -5  355.06   32.10
   3  -9  -5  383.16   41.20
   3   9  -5  419.26   39.10
   3   9  -5  427.46   42.00
   3   9  -5  394.66   50.49
   3   9  -5  376.56   60.49
  -2  -9   5  155.48   19.80
  -2  -9   5  190.08   32.50
  -2  -9   5  121.99   31.10
   2  -9  -5  150.28   21.00
   2  -9  -5  128.29   25.20
   2  -9  -5  187.18   22.60
   2   9  -5  171.28   36.70
  -2   9   5  168.58   28.10
   2   9  -5  159.08   24.60
   2   9  -5  142.09   27.80
   1  -9  -5  397.26   31.50
   1  -9  -5  410.66   35.90
  -1  -9   5  394.16   47.80
   1  -9  -5  386.66   41.00
   1   9  -5  446.06   44.20
   1   9  -5  408.16   50.89
   1   9  -5  473.65   38.40
   0  -9   5   25.40   19.90
   0  -9  -5   41.70   19.10
   0  -9   5   22.70   16.40
   0  -9  -5    0.50   10.70
   0   9  -5   20.60   13.90
   0   9   5   55.59   20.10
   0   9  -5   35.00   16.70
   0   9  -5   29.10   21.40
  -1  -9  -5  237.08   35.00
   1  -9   5  237.38   30.30
  -1  -9  -5  194.38   57.89
   1  -9   5  161.88   32.00
  -1  -9  -5  164.18   21.60
  -1   9  -5  225.28   31.90
  -1   9  -5  171.38   31.20
   1   9   5  181.98   36.60
  -2  -9  -5  441.36   68.99
  -2  -9  -5  391.16   34.30
  -2  -9  -5  305.07   50.09
   2  -9   5  378.66   35.60
   1 -10  -5  -20.20   11.20
   1 -10  -5   -5.10    9.10
  -1 -10   5    6.30   17.70
  -1  10   5   -7.90   19.40
  -1  10   5   -4.10   15.60
   0 -10  -5  184.98   28.10
   0 -10  -5  185.68   20.10
   0 -10  -5  178.08   32.40
   0  10  -5  184.78   36.90
  -1 -10  -5  129.89   35.60
   1 -10   5  181.78   29.00
  -1 -10  -5  220.58   22.70
  -1  10  -5  221.28   31.50
   6   0  -6  427.16   40.00
  -6   0   6  357.06   39.30
   6   0  -6  339.57   49.00
   6   0  -6  436.36   48.80
  -5   0   6  211.08   32.90
   5   0  -6  146.79   29.20
   5   0  -6  140.19   29.90
  -5   0   6  139.59   29.70
  -4   0   6   -9.30   13.70
   4   0  -6    3.80    8.60
   4   0  -6    6.70   11.30
   4   0  -6    9.60   11.30
  -4   0   6   10.40    9.50
   3   0  -6  103.49   20.20
  -3   0   6   98.69   21.10
   3   0  -6  118.69   19.70
   3   0  -6  129.49   24.80
   2   0  -6 1600.04   72.59
   2   0  -6 1773.22   75.99
  -2   0   6 1509.55   76.79
   2   0  -6 1507.75   78.19
   1   0  -6  446.56   39.70
  -1   0   6  524.95   39.20
   1   0  -6  519.95   40.40
  -1   0   6  489.95   37.20
   1   0  -6  487.25   37.00
   1   0  -6  472.35   33.60
   0   0  -6 1070.59   61.99
   0   0   6 1168.08   62.29
   0   0  -6 1162.18   61.39
   0   0   6 1074.19   59.19
   1   0   6 1659.53   75.79
   1   0   6 1527.45   77.39
   1   0   6 1571.74   77.79
  -1   0  -6 1420.86   75.49
  -1   0  -6 1711.63   79.69
   2   0   6  675.63   48.20
   2   0   6  770.82   53.89
   2   0   6  713.33   47.70
  -2   0  -6  658.03   49.00
  -3   0  -6   11.70   13.20
   3   0   6    0.50   11.30
   3   0   6   23.20   10.80
   3   0   6   29.20   14.50
  -3   0  -6   12.20   10.70
  -3   0  -6   20.50   11.50
  -3   0  -6   19.50   12.30
  -4   0  -6 1678.23   80.89
  -4   0  -6 1681.53   85.39
   4   0   6 1606.64   91.99
   4   0   6 1647.84   82.59
   4   0   6 1823.32   92.69
  -4   0  -6 1701.83   94.19
   5   0   6  102.79   23.90
  -5   0  -6   83.69   24.90
  -5   0  -6   87.19   32.10
   5   0   6  119.09   33.30
   5   0   6   85.19   23.60
   6  -1  -6  -28.50   15.60
   6  -1  -6  -28.90   15.20
   6  -1  -6  -11.80   11.70
  -6  -1   6  -37.00   18.40
  -6   1   6  -24.00   22.30
  -6   1   6   -5.70   13.20
   6   1  -6   -6.30   18.50
   6   1  -6  -23.60   16.00
   6   1  -6  -14.40   14.00
   5  -1  -6   70.89   20.90
  -5  -1   6   81.59   23.80
   5  -1  -6  101.29   20.10
   5  -1  -6  109.19   23.60
  -5  -1   6  109.59   27.40
   5   1  -6   68.99   24.60
  -5   1   6   62.59   16.20
   5   1  -6   63.19   19.80
  -5   1   6   88.99   26.60
   5   1  -6  103.59   21.80
   4  -1  -6  331.67   35.30
  -4  -1   6  349.17   40.40
   4  -1  -6  367.46   36.20
   4  -1  -6  388.06   31.30
   4   1  -6  361.06   40.60
   4   1  -6  364.46   33.40
  -4   1   6  384.46   32.80
  -4   1   6  303.97   34.20
   4   1  -6  323.97   35.20
   3  -1  -6  935.21   51.99
   3  -1  -6  761.42   53.59
   3  -1  -6  902.11   57.09
  -3  -1   6  926.11   59.99
   3  -1  -6  898.11   53.39
  -3   1   6  885.71   54.99
   3   1  -6  908.51   53.39
   3   1  -6  847.02   52.29
   3   1  -6  851.31   59.59
   2  -1  -6 1872.31   79.79
   2  -1  -6 1982.30   87.39
  -2  -1   6 1829.32   81.99
   2  -1  -6 1773.02   78.89
   2  -1  -6 1833.32   84.99
  -2  -1   6 1752.72   86.09
  -2   1   6 1754.62   81.89
   2   1  -6 1747.33   77.39
   2   1  -6 1924.61   91.49
   2   1  -6 1935.31   82.29
   1  -1  -6  137.79   24.10
   1  -1  -6  145.79   24.10
   1  -1  -6  146.99   23.40
   1  -1  -6  168.18   20.10
  -1  -1   6  177.28   22.90
  -1  -1   6  157.98   25.50
   1   1  -6  170.98   21.10
  -1   1   6  127.29   21.40
   1   1  -6  135.39   25.30
  -1   1   6  143.19   23.50
   1   1  -6  175.38   20.00
   0  -1   6 1046.20   57.39
   0  -1  -6 1020.90   59.09
   0  -1   6 1053.39   59.19
   0  -1  -6 1058.69   59.49
   0  -1  -6  986.00   57.49
   0   1   6 1067.19   58.99
   0   1  -6  987.10   48.50
   0   1   6 1020.90   56.39
   0   1  -6 1106.39   58.79
   0   1  -6 1045.80   60.89
   1  -1   6    5.30    8.10
  -1  -1  -6   19.80   11.30
   1  -1   6   55.39   13.80
  -1  -1  -6   16.30   10.40
  -1  -1  -6   21.10   12.30
   1  -1   6   32.00   10.50
   1   1   6   37.30   14.10
   1   1   6   18.30    9.70
  -1   1  -6   15.90    9.90
   1   1   6   32.20   13.10
  -1   1  -6   27.50   13.50
  -2  -1  -6  156.78   25.80
   2  -1   6  137.69   23.80
   2  -1   6  134.79   21.70
   2  -1   6  172.48   27.40
  -2  -1  -6  118.69   23.30
  -2   1  -6  168.58   26.70
  -2   1  -6  144.09   24.40
   2   1   6  128.19   24.00
  -2   1  -6  150.48   21.70
   2   1   6  158.48   25.40
   2   1   6  108.29   20.80
   3  -1   6 1196.38   70.79
  -3  -1  -6 1168.48   72.19
  -3  -1  -6 1144.39   65.89
   3  -1   6 1150.98   69.19
   3  -1   6 1144.79   63.09
  -3  -1  -6 1141.89   73.69
  -3  -1  -6 1149.89   65.49
  -3   1  -6 1201.58   69.69
   3   1   6 1238.58   76.49
   3   1   6 1126.69   64.19
   3   1   6 1137.69   67.99
  -3   1  -6 1180.98   65.49
  -3   1  -6 1120.29   57.39
   4  -1   6   -6.50   13.00
   4  -1   6    8.40   15.00
  -4  -1  -6    4.00   12.70
  -4  -1  -6   -2.40   10.70
   4  -1   6   -4.30   10.10
  -4  -1  -6    9.80   14.30
  -4   1  -6   21.00   30.50
  -4   1  -6   -6.10    9.10
  -4   1  -6    0.50   10.60
  -4   1  -6    0.60   14.10
   4   1   6   14.90   13.30
   4   1   6    7.10   14.70
   4   1   6    2.60   16.90
  -5  -1  -6  147.59   35.80
  -5  -1  -6   82.29   26.90
   5  -1   6   87.19   23.40
  -5  -1  -6  121.39   26.10
   5  -1   6  123.09   28.10
   5  -1   6   73.39   27.80
  -5   1  -6   97.69   19.60
   5   1   6   62.29   25.60
  -5   1  -6  114.19   29.00
   5   1   6   88.09   23.10
   5   1   6   96.19   26.80
  -5   1  -6  104.19   22.10
   6  -2  -6  599.94   55.09
   6  -2  -6  706.53   47.10
   6  -2  -6  739.53   62.59
  -6   2   6  735.83   49.00
   6   2  -6  708.03   54.09
   6   2  -6  613.74   58.99
   5  -2  -6  275.17   26.50
  -5  -2   6  292.17   34.60
   5  -2  -6  279.57   35.10
  -5  -2   6  222.78   40.70
   5  -2  -6  256.17   37.20
  -5   2   6  340.67   31.40
   5   2  -6  245.18   41.70
   5   2  -6  367.16   36.20
   5   2  -6  239.98   35.80
  -4  -2   6  166.28   31.10
   4  -2  -6  161.98   26.30
   4  -2  -6  203.88   24.00
   4  -2  -6  140.89   25.50
  -4  -2   6  161.88   25.70
   4   2  -6  194.88   29.70
   4   2  -6  167.28   27.00
  -4   2   6  177.58   28.60
   4   2  -6  181.98   34.00
  -4   2   6  192.98   23.20
   3  -2  -6  505.75   39.70
   3  -2  -6  479.55   40.10
   3  -2  -6  456.25   40.90
  -3  -2   6  536.05   41.00
   3  -2  -6  483.75   35.20
  -3  -2   6  504.15   45.90
   3   2  -6  503.75   47.10
   3   2  -6  487.75   39.30
  -3   2   6  517.75   40.90
   2  -2  -6   11.90    8.60
  -2  -2   6    7.30   11.40
   2  -2  -6   18.80   10.50
  -2  -2   6   16.00   10.50
   2  -2  -6   21.00   11.00
   2  -2  -6   11.60    8.60
   2   2  -6   13.50    8.10
   2   2  -6   22.10    9.70
  -2   2   6   16.10   10.30
   2   2  -6   17.00   11.70
   2   2  -6   10.30   10.30
  -2   2   6   -1.20    6.40
   1  -2  -6   95.09   18.20
  -1  -2   6  129.09   21.70
   1  -2  -6   98.69   19.70
  -1  -2   6   70.39   18.70
   1  -2  -6   92.39   17.80
   1   2  -6  109.99   30.10
   1   2  -6   79.69   14.60
  -1   2   6  122.99   21.40
   1   2  -6   97.69   20.40
   1   2  -6  114.99   20.30
   0  -2  -6   49.20   13.80
   0  -2   6   55.99   15.20
   0  -2  -6   52.69   14.50
   0  -2  -6   27.60   10.90
   0  -2   6   30.00   10.20
   0   2  -6   31.30   13.60
   0   2  -6   32.60   13.10
   0   2  -6   46.30   12.80
   0   2   6   39.10   12.20
   0   2  -6   35.70   10.20
   0   2   6   16.90    9.50
  -1  -2  -6  191.68   29.90
   1  -2   6  151.58   24.30
  -1  -2  -6  176.68   28.20
   1  -2   6  136.69   22.80
  -1  -2  -6  152.58   24.00
  -1   2  -6  176.08   28.80
   1   2   6  184.78   22.40
  -1   2  -6  167.98   25.50
  -1   2  -6  184.88   17.50
   1   2   6  179.38   28.40
  -1   2  -6  121.19   22.50
   2  -2   6  550.54   40.80
  -2  -2  -6  512.75   41.60
   2  -2   6  446.76   39.30
   2  -2   6  476.75   45.60
  -2  -2  -6  399.86   37.30
  -2  -2  -6  485.05   43.10
   2   2   6  491.25   42.00
   2   2   6  467.25   44.80
  -2   2  -6  464.95   39.50
  -2   2  -6  504.25   32.00
  -2   2  -6  474.05   39.90
   2   2   6  462.05   38.70
  -3  -2  -6    7.60    9.40
  -3  -2  -6    5.10   13.30
  -3  -2  -6   -9.50   12.90
   3  -2   6    9.50    9.70
   3  -2   6   -8.30    9.50
  -3  -2  -6    7.20   12.30
  -3   2  -6    4.80   11.00
  -3   2  -6   -5.60    6.60
   3   2   6   24.70   13.50
  -3   2  -6    8.70   13.20
   3   2   6  -12.30    8.70
   3   2   6    9.70   12.10
  -3   2  -6    4.70    8.20
   4  -2   6  520.15   46.60
   4  -2   6  452.35   39.90
   4  -2   6  439.96   45.30
  -4  -2  -6  509.25   45.20
  -4  -2  -6  506.05   51.69
  -4  -2  -6  420.06   43.90
  -4   2  -6  478.05   50.89
  -4   2  -6  533.85   43.70
   4   2   6  552.54   46.80
   4   2   6  463.65   51.19
  -4   2  -6  484.55   34.60
   4   2   6  457.15   46.00
   5  -2   6  235.98   35.30
  -5  -2  -6  258.37   34.80
   5  -2   6  262.57   31.10
  -5  -2  -6  263.17   39.00
  -5  -2  -6  220.98   44.50
   5  -2   6  341.17   43.90
   5   2   6  304.37   49.00
   5   2   6  280.97   40.20
  -5   2  -6  292.77   29.70
   6  -3  -6   44.40   19.30
  -6  -3   6   78.99   31.50
  -6  -3   6   28.20   28.90
   6   3  -6   35.20   22.60
  -6   3   6   75.99   18.90
  -6   3   6    2.10   19.80
   6   3  -6   33.60   21.10
  -5  -3   6  -21.60   20.20
   5  -3  -6   16.00    9.90
  -5  -3   6   27.90   16.90
   5  -3  -6   17.30   14.20
   5  -3  -6   20.50   21.10
   5   3  -6   -2.30   14.00
   5   3  -6   25.30   15.90
  -5   3   6   -4.10   13.90
  -5   3   6   19.70   12.80
   4  -3  -6 1274.17   68.99
   4  -3  -6 1237.98   69.99
  -4  -3   6 1267.97   72.99
   4  -3  -6 1228.28   60.49
  -4  -3   6 1165.78   76.89
   4   3  -6 1204.38   81.79
   4   3  -6 1336.27   73.09
  -4   3   6 1278.37   63.29
   4   3  -6 1347.77   73.19
   3  -3  -6   24.80    9.40
  -3  -3   6   10.10   12.10
  -3  -3   6   11.50   10.00
   3  -3  -6   14.70    8.90
   3   3  -6   10.00    9.40
   3   3  -6    9.00    8.70
  -3   3   6   16.40    8.60
   3   3  -6   -8.50   10.70
   2  -3  -6  110.79   19.00
  -2  -3   6  151.58   26.10
   2  -3  -6  117.09   20.00
  -2  -3   6  129.69   24.40
   2  -3  -6   86.69   18.00
   2  -3  -6  134.99   21.90
  -2   3   6  129.19   20.60
   2   3  -6  131.39   21.00
   2   3  -6  167.38   26.10
   2   3  -6  131.09   25.00
   2   3  -6  117.19   22.30
   1  -3  -6  911.01   54.09
   1  -3  -6  790.82   49.90
  -1  -3   6  963.90   60.19
  -1  -3   6  894.51   53.39
   1  -3  -6  862.81   51.49
   1   3  -6  807.52   51.09
   1   3  -6  865.31   54.29
   1   3  -6  848.72   62.79
   1   3  -6  859.21   44.20
  -1   3   6  852.81   51.09
   0  -3   6  632.34   47.10
   0  -3   6  658.83   46.40
   0  -3  -6  629.44   45.70
   0  -3  -6  713.33   45.00
   0  -3  -6  631.54   44.70
   0   3  -6  570.84   47.60
   0   3  -6  654.53   34.20
   0   3  -6  731.33   46.60
   0   3   6  633.64   42.50
   0   3  -6  528.15   43.60
  -1  -3  -6  995.70   58.79
  -1  -3  -6 1048.10   64.19
  -1  -3  -6  905.81   55.49
   1  -3   6  906.51   55.49
   1  -3   6  934.51   56.89
  -1   3  -6  958.70   40.90
  -1   3  -6 1051.69   62.69
  -1   3  -6 1043.70   58.29
   1   3   6  954.10   62.59
   1   3   6  989.70   56.59
  -2  -3  -6 1761.02   83.09
   2  -3   6 1648.83   82.39
  -2  -3  -6 1661.13   89.99
   2  -3   6 1720.03   81.29
  -2  -3  -6 1652.53   84.19
   2  -3   6 1576.04   79.29
   2   3   6 1711.33   80.99
   2   3   6 1642.84   80.69
  -2   3  -6 1656.23   82.59
  -2   3  -6 1623.54   57.29
  -2   3  -6 1711.53   62.19
  -2   3  -6 1732.23   81.59
   2   3   6 1708.43   91.49
  -3  -3  -6  223.18   39.90
  -3  -3  -6  202.58   34.20
   3  -3   6  214.98   27.80
   3  -3   6  216.28   32.00
  -3  -3  -6  170.08   33.40
  -3  -3  -6  260.67   32.10
   3  -3   6  167.68   27.80
   3   3   6  211.78   30.30
   3   3   6  258.47   30.60
  -3   3  -6  213.38   19.10
  -3   3  -6  223.48   33.80
  -3   3  -6  234.68   29.80
  -3   3  -6  207.38   30.80
   3   3   6  264.07   41.80
  -4  -3  -6   31.10   22.10
   4  -3   6  -14.00   14.30
   4  -3   6  -19.50   12.80
   4  -3   6   11.90   15.20
  -4  -3  -6   11.20   14.30
  -4  -3  -6    4.80   16.20
   4   3   6   24.30   23.30
  -4   3  -6   36.80   20.80
   4   3   6    6.20   16.80
  -4   3  -6   14.10    8.30
  -4   3  -6    3.90   12.00
  -4   3  -6   25.90   16.20
   4   3   6    5.10   15.00
   5  -3   6   38.20   20.50
  -5  -3  -6   55.19   30.70
   5  -3   6   11.20   20.00
  -5  -3  -6   36.00   22.10
  -5  -3  -6   61.59   25.30
   5   3   6   21.90   26.00
   5   3   6   45.70   24.20
  -5   3  -6    2.60   15.10
   6  -4  -6   99.69   19.30
   6  -4  -6  139.79   26.10
  -6  -4   6  159.48   42.90
  -6   4   6   95.89   21.30
   6   4  -6   71.79   31.50
   6   4  -6   88.79   28.80
   6   4  -6   75.19   30.40
  -5  -4   6  120.39   27.00
   5  -4  -6  115.99   26.20
   5  -4  -6  107.69   22.90
  -5  -4   6  124.99   28.10
  -5  -4   6   95.39   31.10
   5   4  -6  154.28   33.60
   5   4  -6  118.09   26.10
  -5   4   6  109.39   19.80
   5   4  -6  120.09   34.50
   4  -4  -6   35.80   11.20
   4  -4  -6   39.70   14.60
  -4  -4   6   17.00   20.40
   4  -4  -6   42.60   16.00
  -4  -4   6   44.20   16.90
   4   4  -6   46.80   17.40
   4   4  -6    7.20   16.10
   4   4  -6   26.10   15.50
   4   4  -6   39.00   18.60
  -4   4   6   52.59   15.90
  -4   4   6   27.00   14.70
   3  -4  -6  711.93   48.00
   3  -4  -6  847.52   53.89
   3  -4  -6  872.21   49.30
  -3  -4   6  895.61   57.89
  -3  -4   6  834.02   63.09
   3  -4  -6  795.72   52.49
   3   4  -6  738.03   63.19
  -3   4   6  781.42   48.70
   3   4  -6  797.92   50.09
   3   4  -6  813.42   56.49
  -2  -4   6  141.99   24.90
   2  -4  -6  171.38   27.10
  -2  -4   6  199.98   34.90
   2  -4  -6  149.09   25.10
   2  -4  -6  125.29   20.50
   2  -4  -6   92.19   18.20
  -2   4   6  131.49   22.30
   2   4  -6  165.58   25.30
   2   4  -6   83.99   21.40
   2   4  -6  112.99   19.20
   1  -4  -6  120.99   27.30
   1  -4  -6   77.69   17.50
   1  -4  -6   57.69   15.10
  -1  -4   6   76.69   17.80
   1   4  -6   71.19   17.00
  -1   4   6   34.20   13.20
   1   4  -6   50.59   10.40
   1   4  -6   59.69   19.40
   1   4  -6   41.00   14.40
   0  -4  -6  600.94   41.90
   0  -4  -6  562.34   45.10
   0  -4   6  563.94   45.80
   0  -4   6  537.95   41.20
   0  -4  -6  578.44   42.20
   0   4  -6  532.15   46.90
   0   4  -6  602.94   42.30
   0   4  -6  561.94   30.60
   0   4  -6  556.64   44.80
   0   4   6  479.65   38.10
  -1  -4  -6  193.88   31.40
   1  -4   6  122.29   23.00
   1  -4   6  143.39   23.90
  -1  -4  -6  176.28   27.60
  -1  -4  -6  196.88   24.80
  -1   4  -6  112.89   22.70
  -1   4  -6   95.19   19.90
   1   4   6  175.98   30.70
   1   4   6  140.39   24.10
   2  -4   6 2301.57  103.99
   2  -4   6 2390.56  104.09
  -2  -4  -6 2436.56  106.19
   2  -4   6 2545.45  104.49
  -2  -4  -6 2434.56  107.19
  -2  -4  -6 2486.25  116.39
  -2   4  -6 2376.16   68.59
  -2   4  -6 2421.16   69.99
   2   4   6 2495.15  105.39
  -2   4  -6 2686.73  105.19
  -2   4  -6 2352.16  110.69
   2   4   6 2484.25  119.59
  -2   4  -6 2546.65  109.79
   2   4   6 2417.86  103.79
  -3  -4  -6  549.05   51.19
   3  -4   6  571.04   44.30
  -3  -4  -6  549.45   47.60
   3  -4   6  443.56   43.90
  -3  -4  -6  545.25   53.29
   3  -4   6  580.64   46.50
  -3  -4  -6  470.15   45.70
   3   4   6  509.45   44.70
  -3   4  -6  527.45   51.49
  -3   4  -6  561.24   44.40
   3   4   6  551.24   47.50
  -3   4  -6  549.65   45.80
   3   4   6  500.35   53.49
  -4  -4  -6  706.13   63.99
   4  -4   6  832.02   54.89
   4  -4   6  792.52   58.29
  -4  -4  -6  883.31   72.99
  -4  -4  -6  908.71   65.19
   4   4   6  775.12   59.19
  -4   4  -6  779.82   57.29
  -4   4  -6  795.12   66.69
   4   4   6  957.80   76.39
  -4   4  -6  944.61   61.19
   4   4   6  760.72   58.09
  -5  -4  -6  -21.30   27.20
  -5  -4  -6  -17.30   19.90
   5  -4   6  -28.90   18.40
   5   4   6   -8.00   36.90
   5   4   6  -43.40   18.40
  -5   4  -6  -29.30   17.00
   5  -5  -6   43.50   18.80
  -5  -5   6   22.90   29.40
   5  -5  -6   49.20   14.70
  -5  -5   6   75.29   20.50
   5  -5  -6   46.60   16.80
   5   5  -6   94.19   24.90
  -5   5   6   54.09   17.20
   5   5  -6   42.30   22.20
   5   5  -6   24.70   27.90
  -4  -5   6 1031.60   69.39
  -4  -5   6  964.10   74.19
   4  -5  -6  850.11   53.49
   4  -5  -6  894.51   51.09
   4   5  -6  812.72   70.99
   4   5  -6  900.51   61.19
   4   5  -6  945.81   65.49
   4   5  -6 1091.89   67.59
  -4   5   6  890.71   52.19
   3  -5  -6    9.40   12.30
   3  -5  -6    6.70    8.90
   3  -5  -6   -2.80   10.30
  -3  -5   6   11.80   14.20
  -3  -5   6   15.10   12.10
   3  -5  -6   -0.10    9.10
   3   5  -6   -2.70    9.60
   3   5  -6    8.40   13.50
   3   5  -6  -20.40   11.30
  -3   5   6   -0.10    9.70
   3   5  -6   10.50   14.70
  -3   5   6    1.70    9.60
  -2  -5   6  252.97   31.40
   2  -5  -6  234.48   26.60
   2  -5  -6  261.57   26.60
  -2  -5   6  154.48   31.80
   2  -5  -6  207.38   26.10
  -2   5   6  197.18   25.10
   2   5  -6  219.58   25.00
   2   5  -6  242.38   29.70
  -2   5   6  185.58   27.10
   1  -5  -6  258.17   28.70
   1  -5  -6  291.77   29.10
  -1  -5   6  370.76   39.40
   1  -5  -6  252.57   30.20
  -1  -5   6  306.37   33.20
   1   5  -6  332.37   33.50
   1   5  -6  295.37   36.60
  -1   5   6  225.28   29.00
   1   5  -6  314.47   25.00
  -1   5   6  266.07   27.00
   0  -5  -6  396.96   35.10
   0  -5   6  416.86   36.60
   0  -5  -6  380.86   38.80
   0  -5  -6  393.36   34.90
   0  -5   6  393.46   39.30
   0   5   6  440.96   35.90
   0   5  -6  490.95   38.80
   0   5   6  363.46   39.30
   0   5  -6  382.16   23.80
   0   5  -6  442.56   42.20
  -1  -5  -6  366.86   35.00
  -1  -5  -6  331.27   33.10
   1  -5   6  385.56   35.20
  -1  -5  -6  364.16   39.60
   1  -5   6  370.86   36.70
   1   5   6  404.76   49.90
  -1   5  -6  341.97   33.10
  -1   5  -6  332.07   37.80
   1   5   6  335.47   34.30
   2  -5   6  792.42   52.49
   2  -5   6  798.92   53.69
  -2  -5  -6  769.32   54.39
  -2  -5  -6  726.43   58.19
   2  -5   6  796.02   54.79
  -2  -5  -6  734.13   52.89
  -2  -5  -6  806.42   62.79
  -2   5  -6  777.22   52.19
   2   5   6  788.92   53.19
   2   5   6  780.12   51.49
  -2   5  -6  654.03   54.29
  -2   5  -6  718.43   55.89
   2   5   6  747.03   62.69
  -3  -5  -6   94.39   23.20
   3  -5   6  112.49   27.30
   3  -5   6  149.19   26.30
  -3  -5  -6  113.59   31.30
   3  -5   6   99.39   22.00
  -3  -5  -6  108.59   22.70
   3   5   6  104.69   23.20
   3   5   6   80.89   27.20
   3   5   6  151.08   33.80
  -3   5  -6   95.99   21.80
  -3   5  -6  133.59   28.60
  -3   5  -6   92.89   22.30
   4  -5   6   34.90   18.10
   4  -5   6   50.39   23.00
   4  -5   6   38.30   17.50
  -4  -5  -6   65.99   26.00
  -4  -5  -6   55.39   22.90
  -4  -5  -6   12.70   22.70
  -4  -5  -6   47.50   24.40
  -4   5  -6   24.30   18.80
   4   5   6   59.09   26.70
   4   5   6   37.00   22.20
   4   5   6   37.90   20.70
  -4   5  -6   32.40   22.50
   5  -6  -6  123.19   19.70
  -5  -6   6  172.68   27.80
   5  -6  -6   92.19   20.30
  -5  -6   6  156.38   42.10
  -5   6   6  123.39   20.90
   5   6  -6  188.48   35.20
   5   6  -6  114.49   45.20
   5   6  -6  185.28   36.90
  -4  -6   6   77.49   18.50
   4  -6  -6  126.29   21.60
  -4  -6   6   53.59   32.30
  -4  -6   6  128.49   30.20
   4  -6  -6  105.29   23.50
   4  -6  -6  101.29   19.20
   4  -6  -6  117.49   23.80
   4   6  -6  111.99   26.40
   4   6  -6  133.49   28.30
  -4   6   6   99.09   19.20
   4   6  -6  162.58   29.20
   3  -6  -6  201.78   32.00
   3  -6  -6  247.68   27.90
   3  -6  -6  177.58   26.60
  -3  -6   6  281.37   35.60
   3  -6  -6  223.38   30.30
  -3   6   6  207.48   26.20
  -3   6   6  279.37   30.50
   3   6  -6  173.88   39.20
   3   6  -6  251.07   31.50
   3   6  -6  220.38   33.00
   2  -6  -6   28.40   10.00
   2  -6  -6   28.80   12.40
   2  -6  -6   26.90   10.90
  -2  -6   6   22.50   14.10
  -2  -6   6   13.20   17.30
   2   6  -6   32.50   14.40
  -2   6   6   35.50   12.80
   2   6  -6   37.70   11.70
  -2   6   6   32.60   14.20
   2   6  -6   41.70   20.40
  -1  -6   6  122.39   23.80
   1  -6  -6  124.19   22.60
  -1  -6   6  102.89   26.30
   1  -6  -6  119.39   24.20
   1  -6  -6   96.89   20.30
   1   6  -6   94.19   15.40
   1   6  -6  138.39   29.40
  -1   6   6  128.49   24.80
   1   6  -6  163.18   26.80
  -1   6   6  103.79   20.40
   0  -6  -6   54.99   16.50
   0  -6  -6   73.89   17.80
   0  -6   6   65.09   20.10
   0  -6  -6   52.79   16.10
   0  -6   6   32.10   14.80
   0   6  -6   37.90   15.00
   0   6  -6   25.30   15.90
   0   6  -6   48.00    7.30
   0   6   6   37.50   16.00
   0   6   6   57.99   18.30
   1  -6   6  162.98   29.40
   1  -6   6  195.18   29.10
  -1  -6  -6  146.49   25.60
  -1  -6  -6  186.18   34.90
  -1  -6  -6  166.28   28.60
   1   6   6  177.18   30.70
   1   6   6  157.48   26.40
  -1   6  -6  180.08   27.40
  -1   6  -6  124.19   28.20
  -2  -6  -6  264.57   30.50
   2  -6   6  268.47   36.00
  -2  -6  -6  202.08   35.20
  -2  -6  -6  202.98   30.50
  -2  -6  -6  205.98   38.00
   2  -6   6  244.18   30.60
   2  -6   6  170.88   29.40
  -2   6  -6  271.17   37.70
   2   6   6  194.38   36.90
  -2   6  -6  282.17   30.60
   2   6   6  192.38   30.20
  -2   6  -6  210.98   34.40
  -3  -6  -6    6.60   14.40
  -3  -6  -6   28.90   17.80
  -3  -6  -6   -0.20   21.00
  -3  -6  -6  -11.60   16.80
   3  -6   6   -8.00   13.60
   3  -6   6   -5.80   11.90
   3  -6   6  -15.10   13.80
   3   6   6    5.60   22.70
  -3   6  -6   -2.70   14.90
  -3   6  -6  -37.90   22.00
  -3   6  -6  -18.40   13.10
   3   6   6   -8.00   13.30
   4  -6   6  219.08   32.40
   4  -6   6  364.76   43.40
  -4  -6  -6  267.37   48.40
  -4  -6  -6  253.77   49.20
  -4   6  -6  273.97   47.30
   4   6   6  355.36   42.80
   4  -7  -6   89.49   35.30
  -4  -7   6   77.19   28.70
   4  -7  -6   75.79   17.60
   4  -7  -6  106.09   26.70
   4  -7  -6   37.80   16.20
  -4  -7   6   60.99   16.80
  -4  -7   6   94.79   34.60
   4   7  -6   81.09   28.30
   4   7  -6   19.90   30.80
  -4   7   6   32.60   15.70
   4   7  -6   35.10   23.10
  -3  -7   6  846.72   73.99
   3  -7  -6  873.51   54.69
   3  -7  -6  652.33   46.50
  -3  -7   6  609.54   64.69
   3  -7  -6  821.72   58.69
   3  -7  -6  747.33   46.60
  -3   7   6  617.74   47.50
   3   7  -6  754.82   52.99
   3   7  -6  743.03   55.09
   3   7  -6  767.12   73.69
   3   7  -6  796.52   59.39
  -2  -7   6  999.40   67.49
   2  -7  -6 1025.50   57.69
   2  -7  -6 1033.80   63.29
   2  -7  -6 1055.79   60.49
  -2  -7   6 1151.48   79.59
   2   7  -6 1088.09   75.39
   2   7  -6 1100.99   68.59
   2   7  -6  986.40   77.99
  -2   7   6 1034.60   63.69
   2   7  -6 1176.78   57.89
   1  -7  -6  140.69   25.30
   1  -7  -6  165.38   28.10
  -1  -7   6  115.09   27.10
  -1  -7   6  129.49   25.80
   1  -7  -6  179.48   23.90
   1   7  -6  129.39   33.30
  -1   7   6  168.88   29.90
   1   7  -6  159.38   28.00
   1   7  -6  114.29   16.00
  -1   7   6  126.29   23.40
   0  -7   6  575.74   47.70
   0  -7  -6  702.53   48.50
   0  -7  -6  637.14   45.60
   0  -7  -6  585.14   52.19
   0  -7   6  574.54   53.69
   0   7   6  552.24   51.39
   0   7   6  663.43   46.80
  -1  -7  -6   64.49   23.30
  -1  -7  -6   90.09   20.50
  -1   7  -6   42.10   19.10
   1   7   6   30.80   15.50
  -1   7  -6   59.19   22.50
  -1   7  -6   77.49   20.10
   1   7   6   46.10   22.70
   2  -7   6   78.39   20.30
  -2  -7  -6   75.19   26.70
  -2  -7  -6   56.99   17.30
   2  -7   6   49.90   18.80
  -2  -7  -6   47.00   23.80
  -2  -7  -6   57.89   20.80
  -2   7  -6   69.89   23.10
  -2   7  -6   24.90   18.20
  -2   7  -6   46.50   16.20
   2   7   6   53.09   28.30
   2   7   6   82.59   23.80
  -3  -7  -6  889.91   76.59
   3  -7   6  908.11   63.79
  -3  -7  -6  914.91   65.29
   3  -7   6  838.22   57.49
  -3   7  -6  877.91   68.89
   3  -8  -6   19.20   12.10
   3  -8  -6   32.40   18.10
  -3  -8   6   41.60   20.40
  -3  -8   6   12.40   26.90
   3  -8  -6    7.00   16.30
  -3   8   6  -16.40   14.60
   3   8  -6   39.40   19.80
   3   8  -6   55.79   20.20
   3   8  -6   38.80   20.70
   3   8  -6   -5.50   24.70
   2  -8  -6  400.86   37.30
   2  -8  -6  430.76   41.90
  -2  -8   6  484.65   47.60
   2   8  -6  391.36   40.60
   2   8  -6  436.96   45.70
  -2   8   6  411.96   42.90
   2   8  -6  458.75   35.50
   2   8  -6  372.56   56.89
   1  -8  -6  159.18   30.90
   1  -8  -6  226.78   29.90
  -1  -8   6  242.68   42.30
  -1  -8   6  221.08   34.00
   1  -8  -6  168.88   26.00
  -1   8   6  155.38   29.20
   1   8  -6  233.48   33.70
   1   8  -6  179.28   40.10
   0  -8   6  252.87   40.40
   0  -8  -6  383.36   37.10
   0  -8   6  357.76   39.60
   0  -8  -6  280.07   42.30
   0  -8  -6  342.17   36.00
   0   8  -6  306.87   58.79
   0   8   6  258.77   40.90
   0   8  -6  341.97   37.10
   0   8  -6  309.07   47.00
   1  -8   6  373.46   40.70
  -1  -8  -6  356.86   38.10
  -1  -8  -6  382.66   40.40
   1  -8   6  452.85   48.70
  -1  -8  -6  439.06   49.10
  -1   8  -6  376.66   43.80
  -1   8  -6  414.76   49.50
  -2  -8  -6  164.68   39.70
  -2  -8  -6  260.07   36.30
   2  -8   6  171.28   27.30
  -2   8  -6  221.98   38.10
  -2   8  -6  194.98   34.70
   1  -9  -6  -23.00   18.40
  -1  -9   6   11.70   17.50
   1  -9  -6    9.00   14.50
   1  -9  -6    0.30   13.00
   1   9  -6   14.70   25.40
  -1   9   6    2.40   16.10
   1   9  -6  -11.80   17.30
   0  -9  -6  203.68   37.60
   0  -9   6  184.98   33.40
   0  -9  -6  189.48   27.40
   0   9  -6  266.07   48.70
   0   9  -6  241.08   32.40
   5   0  -7  100.39   27.40
   5   0  -7   90.39   21.20
   5   0  -7   67.59   23.80
  -4   0   7 2082.59   94.39
   4   0  -7 2071.29   93.39
   4   0  -7 1884.01  103.29
   4   0  -7 2084.39   99.89
  -4   0   7 1987.90  102.79
   4   0  -7 2054.29  102.69
   3   0  -7 1345.27   73.69
   3   0  -7 1468.65   84.89
  -3   0   7 1528.65   76.29
  -3   0   7 1322.57   78.49
   3   0  -7 1559.14   83.59
   3   0  -7 1533.45   75.99
   2   0  -7  258.57   38.20
   2   0  -7  237.38   28.50
  -2   0   7  288.27   31.80
   2   0  -7  306.97   31.60
   2   0  -7  237.88   31.50
  -2   0   7  282.37   34.70
   1   0  -7   68.69   19.40
  -1   0   7   50.09   16.70
   1   0  -7   51.69   12.80
  -1   0   7   61.09   16.10
   0   0   7   60.49   15.20
   0   0   7   49.30   15.60
   0   0  -7  122.89   24.90
   0   0  -7   96.09   20.90
   0   0  -7   94.09   18.70
  -1   0  -7  742.73   53.19
  -1   0  -7  725.93   55.59
   1   0   7  672.33   58.59
  -1   0  -7  750.12   54.29
   1   0   7  759.52   55.09
  -2   0  -7  -14.50   13.40
  -2   0  -7   -3.80    9.80
   2   0   7   -8.40   10.00
  -2   0  -7    3.60   13.10
   2   0   7   -8.60   12.20
   2   0   7  -10.90   12.00
   3   0   7   55.09   20.10
  -3   0  -7   27.70   18.50
  -3   0  -7   42.20   14.60
   3   0   7    3.40   20.60
  -3   0  -7   31.30   16.30
   3   0   7   44.80   17.20
  -3   0  -7    0.60   17.30
  -4   0  -7  279.67   46.40
   4   0   7  195.38   33.00
   4   0   7  209.78   37.30
  -4   0  -7  313.37   41.80
   4   0   7  310.67   45.90
   5  -1  -7  164.28   28.70
   5  -1  -7  129.89   27.00
   5  -1  -7  155.28   25.60
  -5  -1   7  149.69   34.40
   5   1  -7  169.18   34.60
   5   1  -7  174.28   31.90
   5   1  -7  176.98   29.70
   4  -1  -7  -14.90   10.50
   4  -1  -7   -9.80   13.00
  -4  -1   7    3.90   13.60
   4  -1  -7    6.40   14.00
  -4  -1   7    5.80   16.60
   4  -1  -7    9.30   13.60
   4   1  -7    6.80   12.80
  -4   1   7    5.50   11.70
   4   1  -7  -27.20   13.70
   4   1  -7    1.00   18.30
  -4   1   7   -0.80   18.60
   4   1  -7   -6.10   12.60
   3  -1  -7 1077.39   65.09
  -3  -1   7 1242.78   68.89
   3  -1  -7 1213.08   72.19
   3  -1  -7 1087.09   70.29
   3  -1  -7 1124.19   62.59
  -3  -1   7 1153.98   73.19
   3   1  -7 1028.30   72.29
   3   1  -7 1213.08   66.89
   3   1  -7  996.40   62.59
  -3   1   7 1179.88   65.59
  -3   1   7 1027.30   65.99
   3   1  -7 1223.98   72.49
   2  -1  -7   78.89   18.00
   2  -1  -7   68.79   21.50
   2  -1  -7   79.29   20.10
  -2  -1   7   79.19   19.90
   2  -1  -7   93.49   18.90
  -2  -1   7   55.09   19.90
  -2   1   7   50.89   16.50
   2   1  -7   53.79   15.40
   2   1  -7   86.29   20.70
   2   1  -7   84.09   20.60
   2   1  -7   60.99   18.90
  -2   1   7  107.39   28.50
  -1  -1   7  514.15   43.60
  -1  -1   7  514.45   42.10
   1  -1  -7  420.76   40.50
   1  -1  -7  484.05   41.00
   1  -1  -7  438.16   41.90
   1  -1  -7  466.35   36.70
   1   1  -7  482.15   44.90
   1   1  -7  475.95   39.70
  -1   1   7  530.35   44.10
  -1   1   7  469.95   41.60
   0  -1  -7  610.24   48.80
   0  -1  -7  601.04   47.40
   0  -1   7  570.44   45.90
   0  -1   7  568.44   45.40
   0  -1  -7  496.95   44.20
   0   1  -7  605.54   48.40
   0   1   7  527.25   42.70
   0   1  -7  528.95   36.30
   0   1   7  504.55   45.20
   0   1  -7  628.14   46.80
   1  -1   7   57.99   17.90
   1  -1   7   54.99   17.00
  -1  -1  -7   25.20   18.40
  -1  -1  -7   52.89   19.40
  -1  -1  -7   62.29   18.90
   1   1   7   58.79   16.90
  -1   1  -7  111.09   22.80
  -1   1  -7   46.90   16.30
  -1   1  -7   66.89   19.30
   1   1   7   67.29   19.80
   2  -1   7  434.06   44.00
  -2  -1  -7  398.26   44.90
   2  -1   7  403.66   37.50
  -2  -1  -7  441.46   46.60
  -2  -1  -7  436.46   41.30
   2  -1   7  371.46   42.10
  -2   1  -7  438.06   43.50
   2   1   7  438.96   39.40
   2   1   7  410.86   41.90
  -2   1  -7  358.76   38.80
  -2   1  -7  385.66   45.30
   2   1   7  397.66   44.00
  -2   1  -7  352.26   33.20
  -3  -1  -7   -9.60   17.30
   3  -1   7   10.40   14.30
  -3  -1  -7   -9.00   12.40
   3  -1   7   10.30   15.50
  -3  -1  -7   -9.80   17.10
   3   1   7    1.50   15.50
   3   1   7   -1.90   12.50
  -3   1  -7  -14.50   16.90
  -3   1  -7   -0.90   12.50
   3   1   7  -12.40   17.30
  -3   1  -7    3.30   16.80
  -3   1  -7   -6.50   11.40
   4  -1   7  101.39   26.60
   4  -1   7  111.49   28.10
   4  -1   7  147.19   35.10
  -4  -1  -7  107.49   29.30
  -4  -1  -7  123.39   27.10
  -4  -1  -7   40.30   28.50
  -4   1  -7   97.49   28.10
  -4   1  -7   84.29   20.50
  -4   1  -7   95.69   28.10
   4   1   7   48.50   32.60
   4   1   7  119.29   27.50
   4   1   7   77.39   24.00
   5  -2  -7   45.20   18.70
  -5  -2   7   -2.80   25.90
   5  -2  -7   53.29   16.60
   5  -2  -7   12.10   18.10
   5   2  -7   52.89   26.80
   5   2  -7   90.29   24.10
  -5   2   7   47.30   26.40
   5   2  -7   78.29   25.30
   4  -2  -7  357.26   34.70
   4  -2  -7  319.47   39.30
  -4  -2   7  282.77   43.10
   4  -2  -7  282.57   44.30
  -4  -2   7  341.27   38.10
   4   2  -7  256.47   39.00
   4   2  -7  368.76   37.90
  -4   2   7  372.66   35.10
   4   2  -7  306.47   37.60
   3  -2  -7    6.70   11.30
   3  -2  -7    5.90   12.00
   3  -2  -7    3.10   11.10
  -3  -2   7   23.10   17.00
   3  -2  -7   -9.90    9.20
  -3  -2   7   -3.10   10.60
   3   2  -7   -8.70   12.20
   3   2  -7  -17.70   11.40
  -3   2   7   -9.00    8.50
   3   2  -7  -18.50   10.00
   3   2  -7    2.50   11.20
   2  -2  -7  620.74   50.29
   2  -2  -7  661.13   50.79
   2  -2  -7  601.24   45.30
  -2  -2   7  687.23   49.90
   2  -2  -7  599.24   44.60
  -2  -2   7  596.64   50.29
  -2   2   7  633.84   46.40
   2   2  -7  532.55   44.00
   2   2  -7  577.24   47.60
  -2   2   7  561.54   45.40
   2   2  -7  558.54   53.09
   2   2  -7  556.94   41.50
   1  -2  -7  523.85   43.60
   1  -2  -7  577.04   44.80
   1  -2  -7  502.15   42.20
   1  -2  -7  512.85   40.20
  -1  -2   7  497.25   41.50
  -1  -2   7  508.75   47.10
   1   2  -7  511.85   47.10
  -1   2   7  446.76   50.69
   1   2  -7  511.85   40.70
   1   2  -7  467.75   43.20
   1   2  -7  483.05   35.00
  -1   2   7  430.76   39.90
   0  -2  -7   -6.50   10.50
   0  -2  -7    1.10    8.20
   0  -2  -7   -7.00    9.70
   0  -2   7   -8.80   10.60
   0  -2   7    2.90    9.80
   0   2   7   12.20   12.20
   0   2  -7    6.90   11.90
   0   2  -7   -5.20    7.90
   0   2  -7    3.90   12.90
   0   2   7    9.70   11.20
   0   2  -7    2.10    7.40
  -1  -2  -7  645.54   51.69
  -1  -2  -7  679.63   50.89
   1  -2   7  643.04   50.39
  -1  -2  -7  626.14   52.49
   1  -2   7  599.84   49.50
  -1   2  -7  639.54   50.99
  -1   2  -7  673.93   53.99
  -1   2  -7  572.44   35.40
   1   2   7  645.64   53.69
  -1   2  -7  651.53   50.09
   1   2   7  581.04   45.10
  -2  -2  -7  362.96   40.90
   2  -2   7  307.17   36.20
  -2  -2  -7  245.68   32.70
  -2  -2  -7  271.97   41.20
   2  -2   7  277.87   37.70
   2  -2   7  321.17   35.30
  -2   2  -7  308.27   37.00
   2   2   7  265.67   40.40
   2   2   7  346.07   36.30
  -2   2  -7  273.27   27.30
  -2   2  -7  360.56   43.80
   2   2   7  289.87   34.80
  -2   2  -7  312.97   36.20
   3  -2   7  446.46   45.40
   3  -2   7  410.76   45.80
  -3  -2  -7  416.26   48.90
  -3  -2  -7  446.26   48.90
   3  -2   7  477.35   43.70
  -3  -2  -7  367.66   42.40
  -3  -2  -7  410.96   43.60
  -3   2  -7  523.45   51.49
   3   2   7  435.06   51.99
  -3   2  -7  489.75   44.70
  -3   2  -7  471.65   47.00
  -3   2  -7  483.25   36.00
   3   2   7  414.06   42.10
   3   2   7  528.75   53.89
  -4  -2  -7  173.38   32.40
  -4  -2  -7  209.08   39.90
   4  -2   7  179.38   47.60
  -4  -2  -7  211.78   35.70
   4  -2   7  178.28   36.80
   4  -2   7  117.59   26.80
  -4   2  -7  141.89   30.80
   4   2   7  146.19   29.80
  -4   2  -7  148.99   22.30
   4   2   7  118.79   27.50
   4   2   7  155.38   36.30
  -5  -3   7  214.88   44.90
   5  -3  -7  198.08   33.40
   5  -3  -7  226.88   31.70
   5   3  -7  226.88   37.20
   5   3  -7  244.58   42.10
   4  -3  -7   42.50   13.50
   4  -3  -7   57.49   19.10
  -4  -3   7   51.19   23.50
  -4  -3   7   62.49   20.40
   4  -3  -7   90.29   23.00
   4   3  -7  120.29   27.60
   4   3  -7   65.49   21.80
   4   3  -7   45.50   28.40
   3  -3  -7  561.24   46.50
  -3  -3   7  627.74   72.79
   3  -3  -7  579.04   44.20
   3  -3  -7  526.45   45.40
  -3  -3   7  510.35   54.59
   3  -3  -7  590.14   49.70
   3   3  -7  599.44   47.30
  -3   3   7  554.44   48.00
   3   3  -7  636.74   60.39
  -3   3   7  629.54   52.69
   3   3  -7  626.54   47.00
   3   3  -7  660.93   60.79
  -2  -3   7  160.78   28.60
   2  -3  -7  179.58   30.60
   2  -3  -7  163.58   26.20
   2  -3  -7  128.59   23.40
   2  -3  -7  180.68   28.40
  -2   3   7  185.38   29.50
  -2   3   7  159.28   27.40
   2   3  -7  160.28   31.40
   2   3  -7  136.19   26.30
   2   3  -7  150.48   24.60
   2   3  -7  147.29   23.10
  -1  -3   7  573.34   45.80
   1  -3  -7  525.05   45.20
   1  -3  -7  495.55   43.30
  -1  -3   7  494.45   47.40
   1  -3  -7  584.64   45.20
   1   3  -7  608.64   50.39
  -1   3   7  546.05   47.10
   1   3  -7  499.95   41.90
   1   3  -7  559.34   51.09
  -1   3   7  519.75   43.40
   1   3  -7  507.25   36.00
   0  -3   7  641.04   48.60
   0  -3  -7  574.74   48.10
   0  -3   7  620.84   50.29
   0  -3  -7  547.75   44.80
   0  -3  -7  568.24   48.60
   0   3  -7  579.34   51.59
   0   3  -7  635.54   47.00
   0   3   7  561.94   44.80
   0   3  -7  629.14   36.30
   0   3  -7  523.45   47.60
   0   3   7  586.74   49.99
   1  -3   7   17.30   12.40
  -1  -3  -7    0.40   14.30
  -1  -3  -7   10.00   12.50
  -1  -3  -7   16.20   15.50
   1  -3   7  -11.90   11.10
   1   3   7    9.00   11.80
  -1   3  -7    2.90   10.10
  -1   3  -7   18.40    8.90
  -1   3  -7   15.30   15.70
  -1   3  -7    9.00   14.70
   1   3   7   36.70   16.90
   2  -3   7   11.50   15.00
  -2  -3  -7    2.30   16.90
  -2  -3  -7  -12.30   14.80
  -2  -3  -7   17.30   13.20
   2  -3   7   17.60   15.40
   2  -3   7   16.10   12.40
  -2   3  -7   13.00    8.90
  -2   3  -7    5.30   13.40
  -2   3  -7    2.70    6.70
  -2   3  -7    9.60   14.30
   2   3   7    7.30   14.30
   2   3   7    5.70   17.20
   2   3   7   -8.40   12.60
  -3  -3  -7  128.49   31.00
   3  -3   7  137.89   28.60
  -3  -3  -7  174.88   34.50
  -3  -3  -7  125.29   27.40
   3  -3   7  105.39   24.40
  -3  -3  -7  158.18   32.90
  -3   3  -7   92.59   22.50
   3   3   7  116.79   26.60
   3   3   7  120.19   34.70
  -3   3  -7  108.69   27.10
   3   3   7  138.79   33.90
  -3   3  -7  106.99   15.40
  -3   3  -7  153.18   15.90
  -3   3  -7  140.09   33.10
  -4  -3  -7   36.30   20.30
  -4  -3  -7   75.19   31.80
  -4  -3  -7   11.20   25.40
   4  -3   7   42.50   25.10
   4   3   7   37.70   23.10
  -4   3  -7   68.99   22.50
   4   3   7   75.49   23.40
   4   3   7  -24.30   27.00
  -5  -4   7  331.47   57.79
   5  -4  -7  415.06   38.50
   5  -4  -7  437.16   44.90
   5   4  -7  452.55   50.19
   5   4  -7  444.66   52.49
   4  -4  -7   84.49   21.40
   4  -4  -7   73.99   19.20
  -4  -4   7  150.98   35.30
   4  -4  -7  115.99   25.00
   4  -4  -7   73.09   24.60
  -4  -4   7  101.79   27.70
   4   4  -7   99.99   26.00
   4   4  -7  112.39   31.10
   4   4  -7  109.29   27.20
  -4   4   7  113.19   23.00
   4   4  -7  115.09   29.90
   3  -4  -7   -8.60   10.70
  -3  -4   7   14.00   16.20
   3  -4  -7    2.50   10.90
  -3  -4   7  -10.00   18.20
   3  -4  -7  -10.40   14.00
   3   4  -7   21.10   19.00
   3   4  -7   -2.20   13.40
   3   4  -7    1.70   13.10
  -3   4   7  -25.30   13.10
  -3   4   7   13.30   14.10
   3   4  -7   14.40   24.80
   2  -4  -7 1530.65   79.99
   2  -4  -7 1672.73   84.59
  -2  -4   7 1649.63   94.99
   2  -4  -7 1707.43   83.09
  -2  -4   7 1704.93   87.79
   2  -4  -7 1589.74   81.09
   2   4  -7 1551.34   85.09
   2   4  -7 1590.24   97.99
  -2   4   7 1491.35   89.79
  -2   4   7 1546.25   79.99
   2   4  -7 1661.63   84.89
   1  -4  -7   -8.80    9.90
  -1  -4   7   -4.50   11.80
   1  -4  -7    3.20   10.30
   1  -4  -7   16.20   14.90
  -1  -4   7    1.10   15.20
   1   4  -7   18.10   15.70
  -1   4   7  -24.10   11.10
  -1   4   7    3.10   13.10
   1   4  -7   12.50   13.60
   1   4  -7    2.80   11.70
   1   4  -7  -13.50    7.00
   0  -4  -7  105.29   23.60
   0  -4  -7  167.38   27.60
   0  -4  -7  123.79   24.30
   0  -4   7   87.59   22.10
   0  -4   7  114.39   23.40
   0   4  -7  104.49   24.50
   0   4   7  152.98   27.90
   0   4  -7   87.49   20.30
   0   4  -7  108.19   15.80
   0   4   7  113.59   24.30
   0   4  -7  130.79   25.70
  -1  -4  -7   46.80   19.40
   1  -4   7   64.99   19.90
  -1  -4  -7   42.40   18.90
  -1  -4  -7   58.09   17.90
   1  -4   7   52.39   19.60
   1   4   7   53.79   36.20
  -1   4  -7   59.99   22.60
  -1   4  -7   60.99   10.50
  -1   4  -7   83.79   22.20
  -1   4  -7   56.69   21.20
   1   4   7   71.09   19.20
  -2  -4  -7  936.81   66.29
   2  -4   7 1000.60   66.39
   2  -4   7  981.10   64.99
   2  -4   7  910.21   62.39
  -2  -4  -7  991.60   73.89
  -2  -4  -7 1019.30   70.29
   2   4   7  912.51   73.19
  -2   4  -7  888.61   34.30
  -2   4  -7  976.90   67.29
  -2   4  -7 1094.89   66.89
  -2   4  -7 1049.99   74.09
   3  -4   7  135.29   29.20
  -3  -4  -7  200.28   36.90
  -3  -4  -7  141.49   35.30
  -3  -4  -7  148.89   29.00
   3  -4   7  176.88   33.20
  -3  -4  -7  111.89   34.80
   3  -4   7  187.88   33.50
   3   4   7  158.88   38.80
  -3   4  -7  165.78   31.70
   3   4   7  180.68   31.60
  -3   4  -7  142.09   31.50
  -4  -5   7   15.80   24.90
   4  -5  -7  -11.10   18.80
   4  -5  -7    5.50   14.00
   4  -5  -7  -10.30   15.30
   4   5  -7    4.90   18.30
   4   5  -7   13.50   19.40
  -4   5   7   12.70   16.30
   4   5  -7   -7.70   23.40
   4   5  -7   10.30   18.90
  -4   5   7  -19.50   17.40
  -3  -5   7  403.16   52.59
  -3  -5   7  426.16   44.20
   3  -5  -7  340.37   35.90
   3  -5  -7  351.46   41.10
   3  -5  -7  385.66   52.99
  -3   5   7  404.16   40.70
   3   5  -7  342.97   45.80
   3   5  -7  324.27   36.90
   3   5  -7  337.37   53.29
   3   5  -7  362.56   41.80
  -2  -5   7  277.27   36.60
   2  -5  -7  229.98   30.40
  -2  -5   7  211.78   37.90
   2  -5  -7  314.37   33.00
   2  -5  -7  278.27   34.10
  -2   5   7  204.68   32.00
   2   5  -7  256.87   44.40
   2   5  -7  280.47   38.60
   2   5  -7  226.78   28.90
   2   5  -7  207.78   31.40
   1  -5  -7  317.87   34.40
   1  -5  -7  371.56   37.10
  -1  -5   7  433.86   40.30
   1  -5  -7  337.67   36.70
  -1  -5   7  337.27   47.70
  -1   5   7  345.97   40.00
   1   5  -7  373.76   41.90
   1   5  -7  344.47   29.10
   1   5  -7  423.36   40.30
   1   5  -7  320.07   42.90
   0  -5  -7  714.13   52.39
   0  -5  -7  635.04   54.19
   0  -5  -7  677.03   50.39
   0  -5   7  664.03   56.39
   0  -5   7  612.54   50.19
   0   5  -7  661.23   57.99
   0   5  -7  746.63   53.59
   0   5  -7  692.23   35.40
   0   5  -7  636.74   53.79
   0   5   7  668.53   57.59
   1  -5   7    6.10   13.90
  -1  -5  -7   11.90   16.90
  -1  -5  -7    5.30   15.50
   1  -5   7    9.60   14.70
  -1  -5  -7  -12.00   15.90
   1   5   7   21.80   19.80
  -1   5  -7    1.20   19.00
  -1   5  -7   -5.60   16.30
   1   5   7  -18.70   12.50
  -1   5  -7    9.70   18.40
   2  -5   7   96.59   24.50
  -2  -5  -7   35.60   24.60
  -2  -5  -7  106.79   25.80
  -2  -5  -7   79.59   28.90
  -2  -5  -7  126.79   28.00
   2  -5   7   93.29   27.10
  -2   5  -7   79.79   26.80
   2   5   7   92.19   24.60
  -2   5  -7   70.39   22.20
  -2   5  -7   60.39   20.30
   2   5   7  105.39   32.50
   3  -5   7   85.59   24.50
   3  -5   7   94.29   24.60
  -3  -5  -7   -8.50   26.10
  -3  -5  -7   26.90   18.30
  -3  -5  -7   82.99   26.40
  -3   5  -7   49.99   21.50
   3   5   7   46.00   28.50
   3   5   7   51.79   22.40
   3  -6  -7   36.90   17.50
   3  -6  -7    5.30   14.20
  -3  -6   7    6.60   24.80
  -3  -6   7   10.90   18.10
   3   6  -7  -14.80   23.60
   3   6  -7   21.20   19.10
   3   6  -7   35.70   16.10
   3   6  -7  -31.00   18.20
  -3   6   7  -21.40   16.30
  -3   6   7    6.10   17.20
   2  -6  -7  193.38   32.10
   2  -6  -7  199.38   31.30
   2  -6  -7  252.97   33.30
   2  -6  -7  282.07   33.30
  -2  -6   7  144.99   38.50
   2   6  -7  283.27   36.90
   2   6  -7  258.27   31.20
  -2   6   7  221.78   33.80
   2   6  -7  163.68   55.79
   2   6  -7  209.68   40.90
  -1  -6   7  243.38   42.50
   1  -6  -7  253.77   37.70
  -1  -6   7  271.47   36.10
   1  -6  -7  296.37   34.80
   1  -6  -7  320.57   35.20
   1   6  -7  229.88   44.10
  -1   6   7  266.47   39.50
   1   6  -7  297.47   27.10
   1   6  -7  251.17   37.10
   0  -6  -7   -6.70   10.90
   0  -6   7    7.20   14.20
   0  -6  -7   12.30   14.80
   0  -6   7  -21.90   25.00
   0  -6  -7    6.60   17.20
   0   6  -7  -33.80   14.60
   0   6  -7  -17.10   16.70
   0   6  -7   -3.70    4.90
   0   6  -7    8.90   15.90
   0   6   7   -7.90   16.70
   0   6   7   -7.00   16.00
   1  -6   7  496.85   50.49
   1  -6   7  613.34   49.80
  -1  -6  -7  504.95   55.59
  -1  -6  -7  532.95   48.50
  -1  -6  -7  556.84   48.70
  -1   6  -7  508.25   44.70
  -1   6  -7  462.45   50.59
   1   6   7  520.65   46.00
  -1   6  -7  535.05   62.69
   2  -6   7   61.49   27.10
  -2  -6  -7  101.59   30.40
  -2  -6  -7   49.70   43.90
   2  -6   7   95.39   23.70
  -2   6  -7   66.39   26.00
  -2   6  -7   68.29   28.20
   2   6   7   40.00   23.90
  -2  -7   7   23.10   25.80
  -2  -7   7  -24.00   16.40
   2  -7  -7  -15.70   17.30
   2  -7  -7   -5.40   15.90
   2  -7  -7   -6.30   12.60
   2   7  -7   -3.40   24.90
   2   7  -7   10.40   14.40
   2   7  -7   -3.50   18.40
   2   7  -7  -21.80   17.00
  -2   7   7   -1.80   17.00
   1  -7  -7  146.69   32.80
  -1  -7   7  203.88   35.00
  -1  -7   7  207.08   37.10
   1  -7  -7  236.78   34.90
   1  -7  -7  198.68   30.70
   1   7  -7  226.48   45.10
   1   7  -7  225.28   33.80
   0  -7   7   80.69   28.10
   0  -7  -7  130.09   30.90
   0  -7  -7  101.99   26.30
   0  -7  -7   95.79   25.20
   0  -7   7  145.69   27.70
   0   7  -7   80.49   33.40
   1  -7   7   29.80   19.00
  -1  -7  -7   -2.20   17.60
  -1  -7  -7  -43.30   24.80
  -1   7  -7   -6.10   19.40
   1   7   7  -49.60   19.30
  -1   7  -7    5.60   21.30
   4   0  -8   65.69   25.60
   4   0  -8   98.89   23.60
   3   0  -8   -8.10   16.30
   3   0  -8  -10.20   13.90
  -3   0   8  -18.30   16.80
   3   0  -8  -15.40   15.40
   2   0  -8  249.08   37.30
   2   0  -8  215.98   29.80
   2   0  -8  328.87   38.30
   2   0  -8  296.67   48.70
  -2   0   8  274.17   34.90
  -2   0   8  320.37   40.10
  -1   0   8   -8.80   13.50
   1   0  -8   -1.70   12.80
   1   0  -8    9.50   15.10
   1   0  -8   -4.30   15.80
  -1   0   8  -10.10   14.50
   1   0  -8    5.40    9.90
   0   0  -8 1058.69   72.49
   0   0  -8 1108.99   70.59
   0   0  -8  840.82   64.59
   0   0   8  947.41   65.49
   0   0   8  991.60   69.79
   0   0  -8  900.41   55.09
   1   0   8  -12.10   12.80
  -1   0  -8  -12.40   12.90
  -1   0  -8   15.80   19.70
  -1   0  -8  -12.10   17.00
   1   0   8   -8.10   16.30
  -2   0  -8  631.84   57.69
   2   0   8  691.13   55.29
   2   0   8  715.23   63.09
  -2   0  -8  634.14   56.39
   3   0   8  485.25   56.29
   3   0   8  458.75   47.80
  -3   0  -8  413.36   57.39
  -3   0  -8  405.06   45.10
   4  -1  -8   36.00   20.00
  -4  -1   8    7.90   25.40
   4  -1  -8   34.40   19.60
   4   1  -8  -16.00   16.70
   4   1  -8    8.20   19.60
  -4   1   8  -53.19   25.40
   3  -1  -8  670.53   62.89
   3  -1  -8  702.53   52.69
   3  -1  -8  614.44   56.59
  -3  -1   8  698.33   62.79
   3   1  -8  716.63   55.29
   3   1  -8  733.33   66.59
   3   1  -8  760.12   56.69
  -3   1   8  707.93   59.59
   2  -1  -8   97.49   22.70
  -2  -1   8  110.19   25.80
  -2  -1   8   74.09   28.80
   2  -1  -8   89.29   21.80
   2  -1  -8  107.49   26.50
   2  -1  -8   80.49   21.10
   2   1  -8   90.69   24.50
   2   1  -8   85.39   24.00
   2   1  -8   81.29   34.80
  -2   1   8   99.19   24.50
  -2   1   8   94.59   25.20
   2   1  -8  117.29   25.00
   1  -1  -8  754.62   77.99
   1  -1  -8  581.74   50.99
   1  -1  -8  621.54   53.79
  -1  -1   8  719.83   55.69
   1  -1  -8  612.64   47.70
  -1  -1   8  630.34   55.29
   1   1  -8  712.93   54.59
  -1   1   8  574.14   51.59
   1   1  -8  574.74   42.80
   1   1  -8  713.13   58.49
   1   1  -8  606.54   56.09
  -1   1   8  688.93   54.49
   0  -1  -8  266.97   30.80
   0  -1  -8  281.77   42.10
   0  -1   8  264.87   39.20
   0  -1  -8  299.77   38.70
   0  -1  -8  379.66   42.40
   0   1  -8  239.38   28.80
   0   1  -8  306.67   38.30
   0   1  -8  302.27   43.00
   0   1  -8  272.17   40.70
   0   1   8  296.37   38.40
  -1  -1  -8  372.56   43.90
  -1  -1  -8  491.75   50.09
   1  -1   8  501.75   81.49
  -1  -1  -8  497.75   51.99
   1  -1   8  439.16   45.50
   1   1   8  396.16   48.50
  -1   1  -8  450.05   46.20
  -1   1  -8  429.96   51.89
  -1   1  -8  421.16   34.00
   1   1   8  411.96   44.00
  -1   1  -8  408.86   46.90
  -2  -1  -8  219.58   39.40
  -2  -1  -8  195.58   35.10
   2  -1   8  171.58   49.70
   2  -1   8  161.98   30.50
  -2   1  -8  166.58   29.00
   2   1   8  249.18   36.40
  -2   1  -8  232.78   38.10
   2   1   8  321.37   48.40
  -3  -1  -8  384.66   48.70
   3  -1   8  413.16   46.30
  -3  -1  -8  440.46   59.39
   3  -1   8  424.06   55.39
  -3   1  -8  475.55   52.09
  -3   1  -8  409.66   41.60
   3   1   8  384.46   62.29
   4  -2  -8   10.40   18.70
  -4  -2   8  -32.00   27.50
   4   2  -8   33.10   22.30
  -4   2   8   12.80   24.80
   4   2  -8   19.40   20.10
   3  -2  -8  160.48   30.00
   3  -2  -8  187.58   31.00
  -3  -2   8   88.79   36.20
   3  -2  -8  126.89   27.70
   3   2  -8  255.37   43.90
   3   2  -8  139.29   29.30
   3   2  -8  183.48   32.10
  -2  -2   8   17.10   21.30
   2  -2  -8   -0.20   17.00
   2  -2  -8  -11.20   14.70
   2  -2  -8   13.00   16.60
   2  -2  -8   53.59   20.90
  -2  -2   8   48.60   18.00
  -2   2   8   53.69   17.90
   2   2  -8   36.40   18.60
   2   2  -8   20.40   24.80
  -2   2   8   23.50   21.90
   2   2  -8   55.69   19.00
   2   2  -8   31.20   16.10
   1  -2  -8  151.58   27.80
   1  -2  -8  158.38   25.50
   1  -2  -8  120.69   25.60
  -1  -2   8  195.38   32.40
  -1  -2   8  145.99   31.00
   1  -2  -8  113.89   25.90
   1   2  -8  129.39   23.20
  -1   2   8  229.88   35.00
   1   2  -8  214.08   39.70
  -1   2   8  190.68   31.90
   1   2  -8  199.88   34.30
   1   2  -8  187.98   32.20
   0  -2   8  231.58   36.00
   0  -2   8  263.27   57.99
   0  -2  -8  164.38   33.90
   0  -2  -8  235.58   37.50
   0   2   8  188.78   34.50
   0   2  -8  200.38   24.80
   0   2  -8  193.58   35.00
   0   2  -8  214.38   35.90
   0   2   8  203.98   32.90
   0   2  -8  153.78   29.80
  -1  -2  -8   -9.80   13.40
   1  -2   8  -24.50   15.80
  -1  -2  -8   -9.10   18.60
   1  -2   8    3.90   14.90
  -1  -2  -8   -7.80   17.60
  -1   2  -8    0.30    9.60
  -1   2  -8    2.80   16.00
   1   2   8  -17.30   17.80
   1   2   8   -6.80   15.60
  -1   2  -8   15.70   16.50
  -1   2  -8  -25.20   18.90
  -2  -2  -8  238.98   37.60
  -2  -2  -8  260.17   41.60
   2  -2   8  237.38   45.00
  -2   2  -8  226.08   38.80
  -2   2  -8  240.88   38.50
   2   2   8  257.67   49.80
  -2   2  -8  278.67   26.60
  -2   2  -8  258.27   31.90
   2   2   8  207.18   33.80
   3  -3  -8   -4.00   15.20
   3  -3  -8   23.60   16.80
   3  -3  -8   11.70   17.70
  -3  -3   8    6.70   22.50
   3   3  -8    3.70   18.80
   3   3  -8   19.00   19.30
  -3   3   8    7.50   19.10
   3   3  -8  -17.90   20.00
   2  -3  -8   -0.30   15.50
   2  -3  -8   -5.40   14.60
   2  -3  -8    7.50   14.00
  -2  -3   8  -16.80   14.80
   2  -3  -8  -26.90   18.20
  -2  -3   8   -3.80   20.70
   2   3  -8  -15.00   11.80
   2   3  -8   -0.70   18.80
   2   3  -8   10.00   17.30
   2   3  -8   10.50   18.20
  -2   3   8    8.60   16.80
   1  -3  -8  476.15   48.70
   1  -3  -8  520.45   60.39
  -1  -3   8  506.05   45.20
   1  -3  -8  521.25   48.00
  -1  -3   8  384.46   48.20
   1  -3  -8  472.95   47.90
   1   3  -8  489.65   52.29
   1   3  -8  475.25   55.49
   1   3  -8  562.74   47.90
  -1   3   8  419.76   44.50
  -1   3   8  478.65   49.50
   0  -3   8   26.50   23.60
   0  -3  -8   22.60   16.20
   0  -3  -8  -28.40   17.10
   0  -3  -8   25.30   19.60
   0  -3   8  -10.90   19.10
   0   3  -8   13.70   16.00
   0   3   8   -2.60   19.00
   0   3   8    9.50   16.60
   0   3  -8   40.00   19.60
   0   3  -8   -5.90   10.20
   0   3  -8  -21.30   17.30
   1  -3   8 2233.18  111.69
  -1  -3  -8 2313.57  118.89
  -1  -3  -8 1882.81  106.39
   1  -3   8 2244.48  109.19
  -1  -3  -8 2131.69  107.09
   1   3   8 2229.18  105.99
  -1   3  -8 2065.79  113.29
  -1   3  -8 2224.38  108.39
  -1   3  -8 2229.28   81.59
  -2  -3  -8   20.30   18.20
   2  -3   8   15.80   19.40
   2  -3   8   31.70   18.10
  -2  -3  -8   36.10   27.10
  -2  -3  -8   12.50   21.90
  -2   3  -8   -6.30   11.60
   2   3   8   24.40   21.70
  -2   3  -8    5.70   19.90
  -2   3  -8   49.50   29.30
  -2   3  -8    4.10   10.40
  -3  -4   8   -8.90   28.90
   3  -4  -8   24.30   16.10
   3   4  -8   35.00   22.10
  -3   4   8  -60.19   21.10
   3   4  -8  -14.80   17.60
   3   4  -8   35.70   27.70
   2  -4  -8  114.79   26.90
   2  -4  -8   60.09   21.80
  -2  -4   8  127.49   26.80
   2  -4  -8  110.09   27.90
  -2  -4   8   70.99   28.00
   2  -4  -8   71.89   26.10
   2   4  -8  115.79   27.50
   2   4  -8  163.48   24.60
   2   4  -8  100.89   34.70
  -1  -4   8   -7.30   20.20
   1  -4  -8   -9.90   17.60
  -1  -4   8  -17.80   15.30
   1  -4  -8   12.40   15.90
   1  -4  -8    6.00   13.10
  -1   4   8   14.00   20.30
   1   4  -8   -3.00   11.80
   1   4  -8  -18.90   16.90
   1   4  -8    0.50   15.20
   1   4  -8    6.40   20.30
   0  -4  -8  403.76   47.50
   0  -4   8  449.46   51.89
   0  -4  -8  399.96   44.60
   0  -4  -8  404.56   49.00
   0   4   8  441.66   43.40
   0   4  -8  482.95   51.79
   0   4  -8  473.75   33.40
   0   4  -8  517.15   46.20
   0   4  -8  354.86   52.89
  -1  -4  -8   87.39   33.10
  -1  -4  -8  111.09   28.90
   1  -4   8   85.99   27.60
  -1  -4  -8   55.39   24.40
   1  -4   8   90.59   25.90
  -1   4  -8   83.59   30.40
  -1   4  -8   72.79   24.70
  -2  -4  -8  931.11   79.49
   2  -4   8  853.91   67.29
   2   4   8  980.10   68.69
  -2  -5   8   33.50   28.00
   2  -5  -8  -32.20   20.80
   2  -5  -8  -36.20   18.90
   2   5  -8    5.40   24.20
   2   5  -8  -25.80   18.50
  -2   5   8  -16.40   18.30
   2   5  -8   -7.30   15.00
   1  -5  -8  210.48   37.50
  -1  -5   8  342.77   44.10
   1  -5  -8  268.57   37.60
   1   5  -8  231.48   28.70
   1   5  -8  250.17   39.40
   0  -5  -8   -1.20   21.70
   0  -5   8  -17.70   16.90
   0  -5  -8    0.90   17.60
   0  -5   8    6.10   23.10
   0   5  -8   -0.20   21.80
   0   5   8    2.20   17.10
   0   5  -8    6.10   18.10
   0   5  -8   -6.10   10.20
   1  -5   8 1250.07   78.79
  -1  -5  -8 1017.10   75.19
   1  -5   8 1073.09   86.09
  -1  -5  -8 1038.30   93.29
  -1   5  -8 1195.78   87.09
   1   5   8 1178.38   75.09
  -1   0   9   -1.70   23.00
   1   0  -9  -40.10   17.90
   1   0  -9   -7.20   20.30
   0   0   0    0.00    0.00

_computing_structure_solution     'SHELXT 2018/2 (Sheldrick, 2018)'
;
_shelx_hkl_checksum              34299
_olex2_submission_special_instructions 'No special instructions were received'
####################################################################### 
# 
# This file contains crystal structure data downloaded from the 
# Cambridge Structural Database (CSD) hosted by the Cambridge 
# Crystallographic Data Centre (CCDC).
# 
# Full information about CCDC data access policies and citation 
# guidelines are available at http://www.ccdc.cam.ac.uk/access/V1 
# 
# Audit and citation data items may have been added by the CCDC. 
# Please retain this information to preserve the provenance of 
# this file and to allow appropriate attribution of the data. 
# 
#######################################################################

data_OGH_D49_38
_database_code_depnum_ccdc_archive 'CCDC 2383800'
loop_
_audit_author_name
_audit_author_address
'Niklas Limberg'
;Freie Universitaet Berlin
Germany
;
_audit_update_record             
;
2024-09-13 deposited with the CCDC.	2024-10-21 downloaded from the CCDC.
;
_audit_creation_date             2024-09-11
_audit_creation_method           
;
Olex2 1.5-alpha
(compiled 2024.02.16 svn.r378c4104 for OlexSys, GUI svn.r6928)
;
_shelx_SHELXL_version_number     2019/1
_chemical_name_common            ?
_chemical_name_systematic        ?
_chemical_formula_moiety         'C5 H6 N O, 1(Cl1)'
_chemical_formula_sum            'C5 H6 Cl N O'
_chemical_formula_weight         131.56
_chemical_absolute_configuration ?
_chemical_melting_point          ?
loop_
_atom_type_symbol
_atom_type_description
_atom_type_scat_dispersion_real
_atom_type_scat_dispersion_imag
_atom_type_scat_source
C C 0.0033 0.0016 'International Tables Vol C Tables 4.2.6.8 and 6.1.1.4'
H H 0.0000 0.0000 'International Tables Vol C Tables 4.2.6.8 and 6.1.1.4'
Cl Cl 0.1484 0.1585 'International Tables Vol C Tables 4.2.6.8 and 6.1.1.4'
N N 0.0061 0.0033 'International Tables Vol C Tables 4.2.6.8 and 6.1.1.4'
O O 0.0106 0.0060 'International Tables Vol C Tables 4.2.6.8 and 6.1.1.4'

_shelx_space_group_comment       
;
The symmetry employed for this shelxl refinement is uniquely defined
by the following loop, which should always be used as a source of
symmetry information in preference to the above space-group names.
They are only intended as comments.
;
_space_group_crystal_system      orthorhombic
_space_group_IT_number           19
_space_group_name_H-M_alt        'P 21 21 21'
_space_group_name_Hall           'P 2ac 2ab'
loop_
_space_group_symop_operation_xyz
'x, y, z'
'-x+1/2, -y, z+1/2'
'-x, y+1/2, -z+1/2'
'x+1/2, -y+1/2, -z'

_cell_length_a                   7.2301(13)
_cell_length_b                   7.416(2)
_cell_length_c                   11.002(3)
_cell_angle_alpha                90
_cell_angle_beta                 90
_cell_angle_gamma                90
_cell_volume                     589.9(2)
_cell_formula_units_Z            4
_cell_measurement_reflns_used    1110
_cell_measurement_temperature    100.00
_cell_measurement_theta_max      25.326
_cell_measurement_theta_min      3.372
_shelx_estimated_absorpt_T_max   0.958
_shelx_estimated_absorpt_T_min   0.934
_exptl_absorpt_coefficient_mu    0.537
_exptl_absorpt_correction_T_max  0.745207
_exptl_absorpt_correction_T_min  0.263470
_exptl_absorpt_correction_type   multi-scan
_exptl_absorpt_process_details   
;
 TWINABS-2012/1 (Bruker,2012) was used for absorption correction.
 
For component 1:
 wR2(int) was 0.1594 before and 0.0953 after correction.
 The Ratio of minimum to maximum transmission is 0.36.

Final HKLF 4 output contains 6410 reflections, Rint = 0.1953
 (2497 with I > 3sig(I), Rint = 0.0809)
;
_exptl_absorpt_special_details   ?
_exptl_crystal_colour            'clear colourless'
_exptl_crystal_colour_lustre     clear
_exptl_crystal_colour_primary    colourless
_exptl_crystal_density_diffrn    1.481
_exptl_crystal_density_meas      ?
_exptl_crystal_density_method    ?
_exptl_crystal_description       block
_exptl_crystal_F_000             272
_exptl_crystal_size_max          0.128
_exptl_crystal_size_mid          0.12
_exptl_crystal_size_min          0.08
_exptl_transmission_factor_max   ?
_exptl_transmission_factor_min   ?
_diffrn_reflns_av_R_equivalents  0.0809
_diffrn_reflns_av_unetI/netI     0.0584
_diffrn_reflns_Laue_measured_fraction_full 0.997
_diffrn_reflns_Laue_measured_fraction_max 0.997
_diffrn_reflns_limit_h_max       8
_diffrn_reflns_limit_h_min       0
_diffrn_reflns_limit_k_max       8
_diffrn_reflns_limit_k_min       0
_diffrn_reflns_limit_l_max       13
_diffrn_reflns_limit_l_min       0
_diffrn_reflns_number            674
_diffrn_reflns_point_group_measured_fraction_full 0.603
_diffrn_reflns_point_group_measured_fraction_max 0.603
_diffrn_reflns_theta_full        25.242
_diffrn_reflns_theta_max         25.326
_diffrn_reflns_theta_min         3.313
_diffrn_ambient_temperature      100.00
_diffrn_detector_area_resol_mean ?
_diffrn_measured_fraction_theta_full 0.997
_diffrn_measured_fraction_theta_max 0.997
_diffrn_measurement_device_type  'Bruker D8 Venture'
_diffrn_measurement_method       '\f and \w scans'
_diffrn_radiation_type           MoK\a
_diffrn_radiation_wavelength     0.71073
_diffrn_source                   ?
_diffrn_source_current           1.0
_diffrn_source_power             0.05
_diffrn_source_voltage           50.0
_diffrn_standards_number         0
_reflns_Friedel_coverage         0.000
_reflns_Friedel_fraction_full    0.000
_reflns_Friedel_fraction_max     0.000
_reflns_number_gt                621
_reflns_number_total             674
_reflns_special_details          
;
 _reflns_Friedel_fraction is defined as the number of unique
 Friedel pairs measured divided by the number that would be
 possible theoretically, ignoring centric projections and
 systematic absences. Completness statistics refer to single and
 composite reflections containing twin component 1 only.
;
_reflns_threshold_expression     'I > 2\s(I)'
_computing_cell_refinement       'SAINT V8.40B (?, 2016)'
_computing_data_collection       ?
_computing_data_reduction        'SAINT V8.40B (?, 2016)'
_computing_molecular_graphics    'Olex2 1.5-alpha (Dolomanov et al., 2009)'
_computing_publication_material  'Olex2 1.5-alpha (Dolomanov et al., 2009)'
_computing_structure_refinement  'XL  (Sheldrick, 2008)'
_computing_structure_solution    'olex2.solve 1.5-alpha (Bourhis et al., 2015)'
_refine_diff_density_max         1.145
_refine_diff_density_min         -1.027
_refine_diff_density_rms         0.194
_refine_ls_abs_structure_details 
;
No quotients, so Flack parameter determined by classical intensity fit
;
_refine_ls_abs_structure_Flack   0.1(4)
_refine_ls_extinction_coef       .
_refine_ls_extinction_method     none
_refine_ls_goodness_of_fit_ref   1.107
_refine_ls_hydrogen_treatment    constr
_refine_ls_matrix_type           full
_refine_ls_number_parameters     81
_refine_ls_number_reflns         674
_refine_ls_number_restraints     18
_refine_ls_R_factor_all          0.1021
_refine_ls_R_factor_gt           0.0933
_refine_ls_restrained_S_all      1.093
_refine_ls_shift/su_max          0.000
_refine_ls_shift/su_mean         0.000
_refine_ls_structure_factor_coef Fsqd
_refine_ls_weighting_details     
'w=1/[\s^2^(Fo^2^)+(0.1893P)^2^+0.3204P] where P=(Fo^2^+2Fc^2^)/3'
_refine_ls_weighting_scheme      calc
_refine_ls_wR_factor_gt          0.2240
_refine_ls_wR_factor_ref         0.2335
_refine_special_details          'Refined as a 2-component twin.,Twin'
_olex2_refinement_description    
;
1. Twinned data refinement
 Scales: 0.98143
 0.01857
2. Uiso/Uaniso restraints and constraints
Uanis(Cl1) \\sim Ueq, Uanis(Cl2) \\sim Ueq, Uanis(Cl3) \\sim Ueq: with sigma of
0.005 and sigma for terminal atoms of 0.01
Uanis(Cl1) = Uanis(Cl2) = Uanis(Cl3)
3. Others
 Fixed Sof: Cl1(0.89) Cl2(0.06) Cl3(0.05)
4.a Aromatic/amide H refined with riding coordinates:
 C2(H2), C5(H5), C4(H4), C3(H3), C1(H1A)
4.b Idealised tetrahedral OH refined as rotating group:
 O1(H1)
;
_atom_sites_solution_hydrogens   geom
_atom_sites_solution_primary     iterative
_atom_sites_solution_secondary   ?
loop_
_atom_site_label
_atom_site_type_symbol
_atom_site_fract_x
_atom_site_fract_y
_atom_site_fract_z
_atom_site_U_iso_or_equiv
_atom_site_adp_type
_atom_site_occupancy
_atom_site_site_symmetry_order
_atom_site_calc_flag
_atom_site_refinement_flags_posn
_atom_site_refinement_flags_adp
_atom_site_refinement_flags_occupancy
_atom_site_disorder_assembly
_atom_site_disorder_group
O1 O 1.1198(8) 0.2556(9) 0.2920(5) 0.0325(16) Uani 1 1 d . . . . .
H1 H 1.176692 0.332668 0.250371 0.049 Uiso 1 1 calc R U . . .
N1 N 0.9428(9) 0.3055(9) 0.3039(5) 0.0207(15) Uani 1 1 d . . . . .
C2 C 0.7113(12) 0.4259(10) 0.4280(7) 0.0268(19) Uani 1 1 d . . . . .
H2 H 0.673171 0.477794 0.502824 0.032 Uiso 1 1 calc R U . . .
C5 C 0.8182(13) 0.2741(11) 0.2132(7) 0.025(2) Uani 1 1 d . . . . .
H5 H 0.857977 0.220893 0.139105 0.031 Uiso 1 1 calc R U . . .
C4 C 0.6400(12) 0.3182(12) 0.2282(7) 0.0249(19) Uani 1 1 d . . . . .
H4 H 0.553798 0.297182 0.164588 0.030 Uiso 1 1 calc R U . . .
C3 C 0.5812(11) 0.3943(11) 0.3365(6) 0.0246(19) Uani 1 1 d . . . . .
H3 H 0.454823 0.424451 0.348406 0.030 Uiso 1 1 calc R U . . .
C1 C 0.8908(12) 0.3831(12) 0.4106(7) 0.029(2) Uani 1 1 d . . . . .
H1A H 0.979658 0.406827 0.472134 0.034 Uiso 1 1 calc R U . . .
Cl1 Cl 0.2796(3) 0.5819(3) 0.56356(16) 0.0162(8) Uani 0.89 1 d . U P A 1
Cl2 Cl 0.165(5) 0.591(4) 0.564(2) 0.0162(8) Uani 0.06 1 d . U P B 2
Cl3 Cl 0.392(6) 0.597(5) 0.561(3) 0.0162(8) Uani 0.05 1 d . U P C 3

loop_
_atom_site_aniso_label
_atom_site_aniso_U_11
_atom_site_aniso_U_22
_atom_site_aniso_U_33
_atom_site_aniso_U_23
_atom_site_aniso_U_13
_atom_site_aniso_U_12
O1 0.031(3) 0.046(4) 0.020(3) 0.006(3) 0.003(2) 0.005(3)
N1 0.031(4) 0.021(3) 0.010(3) 0.004(3) -0.001(3) 0.003(3)
C2 0.045(5) 0.014(4) 0.022(4) 0.001(3) -0.001(4) -0.001(4)
C5 0.047(5) 0.020(4) 0.009(4) 0.003(3) -0.003(3) -0.007(4)
C4 0.030(4) 0.030(5) 0.015(4) -0.001(3) -0.004(3) -0.006(4)
C3 0.035(4) 0.024(4) 0.016(3) 0.002(3) -0.001(3) -0.006(4)
C1 0.042(5) 0.028(5) 0.016(4) 0.007(3) -0.010(3) -0.008(4)
Cl1 0.0172(15) 0.0220(11) 0.0093(10) -0.0011(7) -0.0021(7) 0.0006(8)
Cl2 0.0172(15) 0.0220(11) 0.0093(10) -0.0011(7) -0.0021(7) 0.0006(8)
Cl3 0.0172(15) 0.0220(11) 0.0093(10) -0.0011(7) -0.0021(7) 0.0006(8)

_geom_special_details            
;
 All esds (except the esd in the dihedral angle between two l.s. planes)
 are estimated using the full covariance matrix.  The cell esds are taken
 into account individually in the estimation of esds in distances, angles
 and torsion angles; correlations between esds in cell parameters are only
 used when they are defined by crystal symmetry.  An approximate (isotropic)
 treatment of cell esds is used for estimating esds involving l.s. planes.
;
loop_
_geom_bond_atom_site_label_1
_geom_bond_atom_site_label_2
_geom_bond_distance
_geom_bond_site_symmetry_2
_geom_bond_publ_flag
O1 H1 0.8400 . ?
O1 N1 1.339(9) . ?
N1 C5 1.365(10) . ?
N1 C1 1.361(11) . ?
C2 H2 0.9500 . ?
C2 C3 1.397(11) . ?
C2 C1 1.349(12) . ?
C5 H5 0.9500 . ?
C5 C4 1.340(13) . ?
C4 H4 0.9500 . ?
C4 C3 1.385(11) . ?
C3 H3 0.9500 . ?
C1 H1A 0.9500 . ?

loop_
_geom_angle_atom_site_label_1
_geom_angle_atom_site_label_2
_geom_angle_atom_site_label_3
_geom_angle
_geom_angle_site_symmetry_1
_geom_angle_site_symmetry_3
_geom_angle_publ_flag
N1 O1 H1 109.5 . . ?
O1 N1 C5 120.8(6) . . ?
O1 N1 C1 117.8(6) . . ?
C1 N1 C5 121.4(7) . . ?
C3 C2 H2 119.8 . . ?
C1 C2 H2 119.8 . . ?
C1 C2 C3 120.4(8) . . ?
N1 C5 H5 119.9 . . ?
C4 C5 N1 120.2(7) . . ?
C4 C5 H5 119.9 . . ?
C5 C4 H4 120.0 . . ?
C5 C4 C3 120.0(7) . . ?
C3 C4 H4 120.0 . . ?
C2 C3 H3 120.6 . . ?
C4 C3 C2 118.8(7) . . ?
C4 C3 H3 120.6 . . ?
N1 C1 H1A 120.4 . . ?
C2 C1 N1 119.2(7) . . ?
C2 C1 H1A 120.4 . . ?

loop_
_geom_torsion_atom_site_label_1
_geom_torsion_atom_site_label_2
_geom_torsion_atom_site_label_3
_geom_torsion_atom_site_label_4
_geom_torsion
_geom_torsion_site_symmetry_1
_geom_torsion_site_symmetry_2
_geom_torsion_site_symmetry_3
_geom_torsion_site_symmetry_4
_geom_torsion_publ_flag
O1 N1 C5 C4 177.3(7) . . . . ?
O1 N1 C1 C2 -176.4(7) . . . . ?
N1 C5 C4 C3 -0.6(12) . . . . ?
C5 N1 C1 C2 1.6(11) . . . . ?
C5 C4 C3 C2 0.8(12) . . . . ?
C3 C2 C1 N1 -1.3(12) . . . . ?
C1 N1 C5 C4 -0.6(11) . . . . ?
C1 C2 C3 C4 0.1(12) . . . . ?

_shelx_res_file                  
;
TITL full1_P212121_a.res in P2(1)2(1)2(1)
    ogh_d49_38.res
    created by SHELXL-2019/1 at 11:37:28 on 11-Sep-2024
REM Old TITL full1_P212121 in P2(1)2(1)2(1)
REM SHELXT solution in P2(1)2(1)2(1): R1 0.156, Rweak 0.026, Alpha 0.003
REM <I/s> 0.590 for 13 systematic absences, Orientation as input
REM Formula found by SHELXT: C6 Cl O
CELL 0.71073 7.2301 7.4155 11.0024 90 90 90
ZERR 4 0.0013 0.002 0.0028 0 0 0
LATT -1
SYMM 0.5-X,-Y,0.5+Z
SYMM -X,0.5+Y,0.5-Z
SYMM 0.5+X,0.5-Y,-Z
SFAC C H Cl N O
UNIT 20 24 4 4 4
ISOR 0.005 0.01 Cl1 Cl2 Cl3
EADP Cl1 Cl2 Cl3

L.S. 10
PLAN  1
SIZE 0.12 0.08 0.128
TEMP -173.15
CONF
LIST 4
MORE -1
BOND $H
fmap 2
acta
MERG 0
REM <olex2.extras>
REM <HklSrc "%.\\hklf5.hkl">
REM </olex2.extras>

WGHT    0.189300    0.320400
BASF   0.01857
FVAR       0.95151
O1    5    1.119803    0.255553    0.291964    11.00000    0.03120    0.04621 =
         0.02012    0.00650    0.00318    0.00507
AFIX 147
H1    2    1.176692    0.332668    0.250371    11.00000   -1.50000
AFIX   0
N1    4    0.942807    0.305466    0.303904    11.00000    0.03082    0.02102 =
         0.01039    0.00366   -0.00143    0.00285
C2    1    0.711292    0.425869    0.427970    11.00000    0.04457    0.01377 =
         0.02211    0.00080   -0.00089   -0.00053
AFIX  43
H2    2    0.673171    0.477794    0.502824    11.00000   -1.20000
AFIX   0
C5    1    0.818207    0.274115    0.213170    11.00000    0.04744    0.01999 =
         0.00904    0.00298   -0.00250   -0.00687
AFIX  43
H5    2    0.857977    0.220893    0.139105    11.00000   -1.20000
AFIX   0
C4    1    0.639961    0.318162    0.228224    11.00000    0.02980    0.02960 =
         0.01517   -0.00116   -0.00400   -0.00648
AFIX  43
H4    2    0.553798    0.297182    0.164588    11.00000   -1.20000
AFIX   0
C3    1    0.581239    0.394282    0.336532    11.00000    0.03470    0.02352 =
         0.01563    0.00249   -0.00130   -0.00609
AFIX  43
H3    2    0.454823    0.424451    0.348406    11.00000   -1.20000
AFIX   0
C1    1    0.890751    0.383067    0.410607    11.00000    0.04240    0.02757 =
         0.01584    0.00702   -0.00979   -0.00757
AFIX  43
H1A   2    0.979658    0.406827    0.472134    11.00000   -1.20000
AFIX   0

PART 1
CL1   3    0.279640    0.581916    0.563564    10.89000    0.01721    0.02199 =
         0.00933   -0.00113   -0.00208    0.00063
PART 2
CL2   3    0.165214    0.590627    0.563675    10.06000    0.01721    0.02199 =
         0.00933   -0.00113   -0.00208    0.00063
PART 3
CL3   3    0.392288    0.596932    0.560706    10.05000    0.01721    0.02199 =
         0.00933   -0.00113   -0.00208    0.00063
HKLF 5


REM  full1_P212121_a.res in P2(1)2(1)2(1)
REM wR2 = 0.2335, GooF = S = 1.107, Restrained GooF = 1.093 for all data
REM R1 = 0.0933 for 621 Fo > 4sig(Fo) and 0.1021 for all 674 data
REM 81 parameters refined using 18 restraints

END

WGHT      0.1893      0.3204

REM Highest difference peak  1.145,  deepest hole -1.027,  1-sigma level  0.194
Q1    1   0.3693  0.5033  0.5658  11.00000  0.05    1.15
;
_shelx_res_checksum              20656
_shelx_hkl_file                  
;
   1   0   0 0.69286 0.55238   1
   2   0   0 1116.86 53.1948   1
   3   0   0 0.83504 1.02415   1
   4   0   0 52.5802 4.22078   1
   5   0   0 0.16074 1.63454   1
   6   0   0 193.553 11.4072   1
   7   0   1 -1.5275 6.81311  -2
   7   0   0 -1.5275 6.81311   1
   8   0   1 -3.3733 5.56441  -2
   8   0   0 -3.3733 5.56441   1
   1   1   0 17.0724 1.21631   1
   2   1   0 321.816 17.0062   1
   3   1   0 1230.23 60.0576   1
   4   1   0 184.547 11.4391   1
   5   1   0 81.8002 7.17007   1
   6   1   0 16.1595 4.42256   1
   7   1   1 2.20047 12.5854  -2
   7   1   0 2.20047 12.5854   1
   8   1   1 119.138 11.7530  -2
   8   1   0 119.138 11.7530   1
   0   2   0 588.291 29.7307  -2
   0   2   0 588.291 29.7307   1
   1   2   0 44.8161 3.12550   1
   2   2   0 454.368 16.3948   1
   3   2   0 47.3968 5.67967   1
   4   2   0 685.508 36.1711   1
   5   2   0 148.662 11.5702   1
   6   2   0 46.0568 6.88475   1
   7   2   1 204.243 25.5662  -2
   7   2   0 204.243 25.5662   1
   8   2   1 37.3951 13.0669  -2
   8   2   0 37.3951 13.0669   1
   0   3   0 3.62353 3.66462  -2
   0   3   0 3.62353 3.66462   1
   1   3   0 319.684 25.0678  -2
   1   3   0 319.684 25.0678   1
   2   3   0 96.9579 5.25368   1
   3   3   0 272.631 10.7513   1
   4   3   0 357.429 21.7955   1
   5   3   0 6.90778 4.70012   1
   6   3   0 1076.80 80.7940   1
   7   3   1 55.7637 14.1102  -2
   7   3   0 55.7637 14.1102   1
   8   3   1 320.047 26.0334  -2
   8   3   0 320.047 26.0334   1
   0   4   0 204.438 13.5887  -2
   0   4   0 204.438 13.5887   1
   1   4   0 69.5211 7.19194  -2
   1   4   0 69.5211 7.19194   1
   2   4   0 27.2822 3.33852   1
   3   4   0 118.835 6.21629   1
   4   4   0 88.8272 4.41074   1
   5   4   0 75.6434 10.3243   1
   6   4   0 61.3328 15.5042   1
   7   4   1 -3.1191 16.4167  -2
   7   4   0 -3.1191 16.4167   1
   0   5   0 0.45160 4.99195  -2
   0   5   0 0.45160 4.99195   1
   1   5   0 421.014 25.4079  -2
   1   5   0 421.014 25.4079   1
   2   5   0 103.368 7.32761   1
   3   5   0 185.114 9.52017   1
   4   5   0 17.4896 2.95873   1
   5   5   0 62.1089 10.9814   1
   6   5   0 62.8704 15.7020   1
   7   5   1 35.6380 21.1267  -2
   7   5   0 35.6380 21.1267   1
   0   6   0 1292.67 67.5313  -2
   0   6   0 1292.67 67.5313   1
   1   6   0 12.7497 8.08232  -2
   1   6   0 12.7497 8.08232   1
   2   6   0 593.980 33.9661  -2
   2   6   0 593.980 33.9661   1
   3   6   0 1.18760 4.39892   1
   4   6   0 102.130 7.42356   1
   5   6   0 0.16872 1.84308   1
   6   6   1 69.6814 34.6277  -2
   6   6   0 69.6814 34.6277   1
   0   7   0 20.1106 8.82115  -2
   0   7   0 20.1106 8.82115   1
   1   7   0 57.0103 13.5518  -2
   1   7   0 57.0103 13.5518   1
   2   7   0 24.0040 11.1129  -2
   2   7   0 24.0040 11.1129   1
   3   7   0 83.3291 8.38589   1
   4   7   0 13.9413 4.92362   1
   5   7   0 23.7428 5.69730   1
   0   8   0 104.278 15.3243  -2
   0   8   0 104.278 15.3243   1
   1   8   0 -2.2754 13.5524  -2
   1   8   0 -2.2754 13.5524   1
   2   8   0 98.1794 15.4996  -2
   2   8   0 98.1794 15.4996   1
   3   8   0 64.1859 21.3954  -2
   3   8   0 64.1859 21.3954   1
   1   0   1 795.833 26.9247   1
   2   0   1 97.7649 3.96220   1
   3   0   1 231.596 9.99007   1
   4   0   1 35.6355 2.54983   1
   5   0   1 9.32832 1.60946   1
   6   0   0 238.825 19.9409  -2
   6   0   1 238.825 19.9409   1
   7   0   2 73.3476 7.36276  -2
   7   0   1 73.3476 7.36276   1
   7   0   0 114.758 8.57789  -2
   7   0   1 114.758 8.57789   1
   8   0   2 218.389 17.1193  -2
   8   0   1 218.389 17.1193   1
   8   0   0 161.453 13.7409  -2
   8   0   1 161.453 13.7409   1
   0   1   1 27.8386 1.97609  -2
   0   1   1 27.8386 1.97609   1
   1   1   1 466.174 18.9881  -2
   1   1   1 466.174 18.9881   1
   2   1   1 839.250 42.0612  -2
   2   1   1 839.250 42.0612   1
   3   1   1 725.737 36.3292  -2
   3   1   1 725.737 36.3292   1
   4   1   1 234.665 6.84263   1
   5   1   1 412.597 10.5448   1
   6   1   2 36.2013 3.15042  -2
   6   1   1 36.2013 3.15042   1
   7   1   0 524.790 40.8326  -2
   7   1   1 524.790 40.8326   1
   7   1   2 484.967 39.9646  -2
   7   1   1 484.967 39.9646   1
   8   1   0 70.3279 9.14561  -2
   8   1   1 70.3279 9.14561   1
   8   1   2 54.2752 10.6647  -2
   8   1   1 54.2752 10.6647   1
   0   2   1 5284.85 204.758  -2
   0   2   1 5284.85 204.758   1
   1   2   1 3263.60 155.663  -2
   1   2   1 3263.60 155.663   1
   2   2   1 78.3172 6.76176  -2
   2   2   1 78.3172 6.76176   1
   3   2   1 196.773 5.86874   1
   4   2   1 87.7061 6.40175   1
   5   2   1 211.464 10.1691   1
   6   2   1 67.6651 6.03029   1
   7   2   0 54.8354 17.4232  -2
   7   2   1 54.8354 17.4232   1
   8   2   0 42.9117 11.4523  -2
   8   2   1 42.9117 11.4523   1
   8   2   2 31.2997 13.2570  -2
   8   2   1 31.2997 13.2570   1
   0   3   1 99.2024 7.52183  -2
   0   3   1 99.2024 7.52183   1
   1   3   1 192.010 11.5228  -2
   1   3   1 192.010 11.5228   1
   2   3   1 415.389 14.3843   1
   3   3   1 321.955 8.94243   1
   4   3   1 267.582 12.4808   1
   5   3   1 44.0959 5.07019   1
   6   3   1 100.427 9.90534   1
   7   3   0 73.6740 15.8817  -2
   7   3   1 73.6740 15.8817   1
   7   3   2 91.4106 25.4589  -2
   7   3   1 91.4106 25.4589   1
   8   3   2 46.7420 18.2364  -2
   8   3   1 46.7420 18.2364   1
   8   3   0 33.0047 14.8411  -2
   8   3   1 33.0047 14.8411   1
   0   4   1 73.4211 4.98982  -2
   0   4   1 73.4211 4.98982   1
   1   4   1 1328.63 38.3559  -2
   1   4   1 1328.63 38.3559   1
   2   4   1 219.147 7.97628   1
   3   4   1 437.378 12.9271   1
   4   4   1 156.391 5.06208   1
   5   4   1 88.0678 8.32199   1
   6   4   1 25.1242 6.44061   1
   7   4   2 17.1684 17.8141  -2
   7   4   1 17.1684 17.8141   1
   7   4   0 27.6311 17.4593  -2
   7   4   1 27.6311 17.4593   1
   0   5   1 121.643 7.53196  -2
   0   5   1 121.643 7.53196   1
   1   5   1 127.249 8.15519  -2
   1   5   1 127.249 8.15519   1
   2   5   1 73.4259 8.45206  -2
   2   5   1 73.4259 8.45206   1
   3   5   1 107.645 4.97663   1
   4   5   1 30.3415 2.43367   1
   5   5   1 167.960 12.0594   1
   6   5   1 232.089 20.1082   1
   7   5   2 307.508 29.9993  -2
   7   5   1 307.508 29.9993   1
   7   5   0 290.174 29.4787  -2
   7   5   1 290.174 29.4787   1
   0   6   1 70.4340 7.51754  -2
   0   6   1 70.4340 7.51754   1
   1   6   1 27.5170 8.04910  -2
   1   6   1 27.5170 8.04910   1
   2   6   1 5.97432 8.03952  -2
   2   6   1 5.97432 8.03952   1
   3   6   1 199.391 8.09299   1
   4   6   1 79.8742 4.64674   1
   5   6   1 11.6933 1.79290   1
   6   6   0 72.3272 33.5203  -2
   6   6   1 72.3272 33.5203   1
   6   6   2 89.3259 32.1874  -2
   6   6   1 89.3259 32.1874   1
   0   7   1 17.9149 6.46775  -2
   0   7   1 17.9149 6.46775   1
   1   7   1 31.9234 12.7336  -2
   1   7   1 31.9234 12.7336   1
   2   7   1 60.3611 8.79487  -2
   2   7   1 60.3611 8.79487   1
   3   7   1 112.468 6.74315   1
   4   7   1 73.2953 5.22268   1
   5   7   1 108.452 7.01991   1
   0   8   1 184.695 13.3309  -2
   0   8   1 184.695 13.3309   1
   1   8   1 257.034 19.2276  -2
   1   8   1 257.034 19.2276   1
   2   8   1 37.2534 10.4419  -2
   2   8   1 37.2534 10.4419   1
   3   8   1 96.0816 7.38412   1
   0   0   2 1232.51 59.4255   1
   1   0   2 4317.53 166.268   1
   2   0   2 1441.25 68.9944   1
   3   0   2 108.447 5.49075   1
   4   0   2 1106.92 53.8155   1
   5   0   2 527.445 19.2274   1
   6   0   3 52.5787 8.78794  -2
   6   0   2 52.5787 8.78794   1
   7   0   1 38.3238 6.29422  -2
   7   0   2 38.3238 6.29422   1
   7   0   3 43.7730 7.02647  -2
   7   0   2 43.7730 7.02647   1
   8   0   1 0.43867 5.05613  -2
   8   0   2 0.43867 5.05613   1
   8   0   3 -4.0082 6.57333  -2
   8   0   2 -4.0082 6.57333   1
   0   1   2 79.6092 4.52991  -2
   0   1   2 79.6092 4.52991   1
   1   1   2 1150.83 45.6359  -2
   1   1   2 1150.83 45.6359   1
   2   1   2 1229.60 83.9843  -2
   2   1   2 1229.60 83.9843   1
   3   1   2 106.994 3.33475   1
   4   1   2 272.101 7.75723   1
   5   1   2 295.815 8.01070   1
   6   1   1 486.982 25.0312  -2
   6   1   2 486.982 25.0312   1
   7   1   1 156.816 17.7397  -2
   7   1   2 156.816 17.7397   1
   7   1   3 110.271 9.36189  -2
   7   1   2 110.271 9.36189   1
   8   1   3 2.03674 11.0303  -2
   8   1   2 2.03674 11.0303   1
   8   1   1 26.3193 9.43469  -2
   8   1   2 26.3193 9.43469   1
   0   2   2 5497.11 184.304  -2
   0   2   2 5497.11 184.304   1
   1   2   2 1445.81 69.9748  -2
   1   2   2 1445.81 69.9748   1
   2   2   2 517.902 36.2842  -2
   2   2   2 517.902 36.2842   1
   3   2   2 179.764 5.24918   1
   4   2   2 56.1114 2.09058   1
   5   2   2 12.0886 2.94591   1
   6   2   2 36.1516 4.75239   1
   8   2   1 109.206 15.0363  -2
   8   2   2 109.206 15.0363   1
   8   2   3 82.6338 15.7323  -2
   8   2   2 82.6338 15.7323   1
   0   3   2 174.258 9.20366  -2
   0   3   2 174.258 9.20366   1
   1   3   2 404.677 17.6735  -2
   1   3   2 404.677 17.6735   1
   2   3   2 170.468 14.2401  -2
   2   3   2 170.468 14.2401   1
   3   3   2 143.318 6.01757   1
   4   3   2 204.601 7.23636   1
   5   3   2 91.5444 8.68072   1
   6   3   2 67.5820 7.51237   1
   7   3   1 391.461 27.2492  -2
   7   3   2 391.461 27.2492   1
   7   3   3 341.983 35.7872  -2
   7   3   2 341.983 35.7872   1
   8   3   1 144.474 21.0234  -2
   8   3   2 144.474 21.0234   1
   0   4   2 779.620 33.0931  -2
   0   4   2 779.620 33.0931   1
   1   4   2 704.173 26.1685  -2
   1   4   2 704.173 26.1685   1
   2   4   2 99.4967 11.1718  -2
   2   4   2 99.4967 11.1718   1
   3   4   2 14.1761 2.00721   1
   4   4   2 143.649 4.94699   1
   5   4   2 64.8307 6.95442   1
   6   4   2 26.6031 8.18692   1
   7   4   3 240.315 33.7346  -2
   7   4   2 240.315 33.7346   1
   7   4   1 239.881 24.1005  -2
   7   4   2 239.881 24.1005   1
   0   5   2 9.12848 4.53196  -2
   0   5   2 9.12848 4.53196   1
   1   5   2 51.7509 4.77968  -2
   1   5   2 51.7509 4.77968   1
   2   5   2 151.185 16.2647  -2
   2   5   2 151.185 16.2647   1
   3   5   2 207.788 8.36554   1
   4   5   2 248.555 8.29393   1
   5   5   2 118.148 7.44726   1
   6   5   2 94.7849 13.6254   1
   7   5   1 101.593 22.8006  -2
   7   5   2 101.593 22.8006   1
   0   6   2 276.292 16.1957  -2
   0   6   2 276.292 16.1957   1
   1   6   2 351.283 16.6865  -2
   1   6   2 351.283 16.6865   1
   2   6   2 161.488 12.5051  -2
   2   6   2 161.488 12.5051   1
   3   6   2 168.502 7.37021   1
   4   6   2 152.047 6.57723   1
   5   6   2 62.7632 3.50119   1
   6   6   1 24.2865 34.3915  -2
   6   6   2 24.2865 34.3915   1
   0   7   2 89.6779 13.6728  -2
   0   7   2 89.6779 13.6728   1
   1   7   2 195.000 18.8487  -2
   1   7   2 195.000 18.8487   1
   2   7   2 114.987 12.1533  -2
   2   7   2 114.987 12.1533   1
   3   7   2 20.6970 3.83360   1
   4   7   2 118.996 6.53322   1
   5   7   2 45.4076 4.73283   1
   0   8   2 -0.0367 12.0325  -2
   0   8   2 -0.0367 12.0325   1
   1   8   2 83.2175 19.2934  -2
   1   8   2 83.2175 19.2934   1
   2   8   2 56.1172 14.4067  -2
   2   8   2 56.1172 14.4067   1
   3   8   2 49.7691 6.60425   1
   0   0   3 0.98362 1.40157   1
   1   0   3 1.47539 0.98887   1
   2   0   3 298.649 11.2916   1
   3   0   3 84.9914 4.82636   1
   4   0   3 124.109 5.56940   1
   5   0   3 72.6734 5.54356   1
   6   0   2 4.06144 6.59525  -2
   6   0   3 4.06144 6.59525   1
   7   0   4 76.1995 10.3678  -2
   7   0   3 76.1995 10.3678   1
   7   0   2 116.964 12.3020  -2
   7   0   3 116.964 12.3020   1
   8   0   2 110.126 8.97706  -2
   8   0   3 110.126 8.97706   1
   8   0   4 120.168 10.2039  -2
   8   0   3 120.168 10.2039   1
   0   1   3 1195.76 83.5882  -2
   0   1   3 1195.76 83.5882   1
   1   1   3 647.195 32.8552  -2
   1   1   3 647.195 32.8552   1
   2   1   3 215.979 16.8424  -2
   2   1   3 215.979 16.8424   1
   3   1   3 287.586 9.04923   1
   4   1   3 312.021 10.7807   1
   5   1   3 105.540 3.85079   1
   6   1   3 562.117 20.0239   1
   7   1   2 49.6694 4.56952  -2
   7   1   3 49.6694 4.56952   1
   8   1   2 238.197 17.9300  -2
   8   1   3 238.197 17.9300   1
   8   1   4 286.126 26.2714  -2
   8   1   3 286.126 26.2714   1
   0   2   3 1813.97 62.1910  -2
   0   2   3 1813.97 62.1910   1
   1   2   3 391.482 17.0805  -2
   1   2   3 391.482 17.0805   1
   2   2   3 1002.23 48.9200  -2
   2   2   3 1002.23 48.9200   1
   3   2   3 448.206 11.7469   1
   4   2   3 273.325 7.98137   1
   5   2   3 30.5745 1.86832   1
   6   2   3 142.707 11.0872   1
   7   2   3 89.1112 13.5580   1
   8   2   2 9.62080 14.6440  -2
   8   2   3 9.62080 14.6440   1
   8   2   4 -9.7157 18.7128  -2
   8   2   3 -9.7157 18.7128   1
   0   3   3 180.841 8.45421  -2
   0   3   3 180.841 8.45421   1
   1   3   3 298.966 13.9962  -2
   1   3   3 298.966 13.9962   1
   2   3   3 155.542 10.0048  -2
   2   3   3 155.542 10.0048   1
   3   3   3 235.102 6.99043   1
   4   3   3 38.8928 2.15747   1
   5   3   3 80.8355 4.14569   1
   6   3   3 49.2269 8.25080   1
   7   3   4 54.8517 20.5540  -2
   7   3   3 54.8517 20.5540   1
   7   3   2 70.6308 25.4915  -2
   7   3   3 70.6308 25.4915   1
   0   4   3 2562.03 101.548  -2
   0   4   3 2562.03 101.548   1
   1   4   3 260.444 13.2922  -2
   1   4   3 260.444 13.2922   1
   2   4   3 623.970 45.5713  -2
   2   4   3 623.970 45.5713   1
   3   4   3 193.759 6.42813   1
   4   4   3 97.4340 3.90389   1
   5   4   3 89.8254 3.37017   1
   6   4   3 73.0143 15.8462   1
   7   4   4 27.1823 25.1346  -2
   7   4   3 27.1823 25.1346   1
   7   4   2 -58.212 28.0565  -2
   7   4   3 -58.212 28.0565   1
   0   5   3 30.6495 6.39242  -2
   0   5   3 30.6495 6.39242   1
   1   5   3 146.417 7.95076  -2
   1   5   3 146.417 7.95076   1
   2   5   3 4.33528 6.98362  -2
   2   5   3 4.33528 6.98362   1
   3   5   3 122.928 7.43496   1
   4   5   3 216.484 9.15752   1
   5   5   3 152.029 5.68276   1
   6   5   3 108.765 11.7244   1
   0   6   3 177.405 10.9441  -2
   0   6   3 177.405 10.9441   1
   1   6   3 36.6077 8.18759  -2
   1   6   3 36.6077 8.18759   1
   2   6   3 186.972 13.0426  -2
   2   6   3 186.972 13.0426   1
   3   6   3 2.82640 2.56956   1
   4   6   3 55.0336 4.11248   1
   5   6   3 96.5343 4.82688   1
   6   6   2 -29.790 39.9206  -2
   6   6   3 -29.790 39.9206   1
   0   7   3 40.1234 14.1377  -2
   0   7   3 40.1234 14.1377   1
   1   7   3 52.6460 21.0738  -2
   1   7   3 52.6460 21.0738   1
   2   7   3 103.788 18.8349  -2
   2   7   3 103.788 18.8349   1
   3   7   3 151.339 7.62622   1
   4   7   3 115.676 6.45152   1
   5   7   3 23.1172 4.16743   1
   0   8   3 217.507 23.6670  -2
   0   8   3 217.507 23.6670   1
   1   8   3 25.4783 19.6611  -2
   1   8   3 25.4783 19.6611   1
   2   8   3 179.779 20.4422  -2
   2   8   3 179.779 20.4422   1
   3   8   3 91.4766 8.71114   1
   0   0   4 304.170 17.4293   1
   1   0   4 9999.99 333.142   1
   2   0   4 37.1294 3.52661   1
   4   0   4 52.1557 3.51682   1
   5   0   4 18.4204 2.37697   1
   6   0   4 75.0368 8.52401   1
   7   0   3 90.7088 11.8101  -2
   7   0   4 90.7088 11.8101   1
   8   0   3 15.4524 7.82210  -2
   8   0   4 15.4524 7.82210   1
   0   1   4 1393.89 48.4305   1
   1   1   4 407.578 11.1172   1
   2   1   4 388.539 11.1811   1
   3   1   4 71.8319 2.93481   1
   4   1   4 228.166 8.13934   1
   5   1   4 18.6571 1.52635   1
   6   1   4 194.978 9.88950   1
   7   1   3 66.6607 6.27718  -2
   7   1   4 66.6607 6.27718   1
   8   1   5 24.3592 15.3996  -2
   8   1   4 24.3592 15.3996   1
   8   1   3 20.1831 12.9643  -2
   8   1   4 20.1831 12.9643   1
   0   2   4 801.069 58.8387  -2
   0   2   4 801.069 58.8387   1
   1   2   4 77.9970 9.64304  -2
   1   2   4 77.9970 9.64304   1
   2   2   4 141.881 5.59601   1
   3   2   4 294.527 8.22374   1
   4   2   4 130.969 4.70950   1
   5   2   4 286.516 9.15447   1
   6   2   4 55.5700 3.43031   1
   7   2   5 24.3806 7.86161  -2
   7   2   4 24.3806 7.86161   1
   8   2   3 321.322 25.8872  -2
   8   2   4 321.322 25.8872   1
   0   3   4 33.5898 5.91196  -2
   0   3   4 33.5898 5.91196   1
   1   3   4 195.500 6.81435   1
   2   3   4 82.6276 3.64900   1
   3   3   4 249.638 7.48437   1
   4   3   4 13.7130 1.36895   1
   5   3   4 858.553 24.7832   1
   6   3   4 25.1198 2.95241   1
   7   3   3 298.876 38.9187  -2
   7   3   4 298.876 38.9187   1
   0   4   4 309.775 13.7785  -2
   0   4   4 309.775 13.7785   1
   1   4   4 44.5644 3.26155   1
   2   4   4 166.533 6.47044   1
   3   4   4 142.665 5.38611   1
   4   4   4 39.8151 2.56622   1
   5   4   4 61.1234 2.96014   1
   6   4   4 102.883 6.35007   1
   7   4   5 21.5952 25.2961  -2
   7   4   4 21.5952 25.2961   1
   0   5   4 192.002 15.3424  -2
   0   5   4 192.002 15.3424   1
   1   5   4 119.461 17.6225  -2
   1   5   4 119.461 17.6225   1
   2   5   4 287.734 9.23171   1
   3   5   4 107.453 5.13807   1
   4   5   4 73.1047 4.26640   1
   5   5   4 14.4753 2.45033   1
   6   5   4 7.87532 2.49874   1
   0   6   4 23.5412 11.1514  -2
   0   6   4 23.5412 11.1514   1
   1   6   4 761.481 60.4179  -2
   1   6   4 761.481 60.4179   1
   2   6   4 86.5324 17.8376  -2
   2   6   4 86.5324 17.8376   1
   3   6   4 221.108 9.59702   1
   4   6   4 61.7734 4.68920   1
   5   6   4 54.9973 4.23638   1
   0   7   4 154.310 18.2302  -2
   0   7   4 154.310 18.2302   1
   1   7   4 57.2162 15.5292  -2
   1   7   4 57.2162 15.5292   1
   2   7   4 19.4553 24.1958  -2
   2   7   4 19.4553 24.1958   1
   3   7   4 12.3635 4.22548   1
   4   7   4 44.2461 4.75765   1
   0   8   4 14.4938 25.5327  -2
   0   8   4 14.4938 25.5327   1
   1   8   4 60.8649 29.1465  -2
   1   8   4 60.8649 29.1465   1
   2   8   4 88.3709 22.8732  -2
   2   8   4 88.3709 22.8732   1
   0   0   5 -2.0840 2.01305   1
   1   0   5 435.758 17.1297   1
   2   0   5 500.841 18.7749   1
   3   0   5 82.2319 4.51465   1
   4   0   5 82.5716 6.77842   1
   5   0   5 82.5263 5.61456   1
   6   0   5 20.0859 3.40674   1
   7   0   5 304.373 14.5366   1
   8   0   4 111.823 12.5176  -2
   8   0   5 111.823 12.5176   1
   0   1   5 306.133 12.9338   1
   1   1   5 272.579 8.74437   1
   2   1   5 210.702 6.98967   1
   3   1   5 27.5626 2.03198   1
   4   1   5 323.741 11.2454   1
   5   1   5 160.821 5.95354   1
   6   1   5 239.564 8.37889   1
   7   1   6 65.2847 19.0685  -2
   7   1   5 65.2847 19.0685   1
   8   1   4 108.237 14.4152  -2
   8   1   5 108.237 14.4152   1
   0   2   5 1585.64 55.4462   1
   1   2   5 742.481 20.7551   1
   2   2   5 1040.18 28.0523   1
   3   2   5 129.383 4.48349   1
   4   2   5 146.300 5.12424   1
   5   2   5 26.5319 2.02791   1
   6   2   5 52.8119 3.00823   1
   7   2   6 41.2970 16.2430  -2
   7   2   5 41.2970 16.2430   1
   0   3   5 9.21325 2.20557   1
   1   3   5 602.489 17.4551   1
   2   3   5 148.649 6.39168   1
   3   3   5 201.075 6.97565   1
   4   3   5 140.185 4.90332   1
   5   3   5 92.5389 4.37060   1
   6   3   5 7.54068 2.03569   1
   7   3   5 8.45605 2.96543   1
   0   4   5 338.226 14.5283   1
   1   4   5 103.556 4.72949   1
   2   4   5 327.668 13.0008   1
   3   4   5 28.4286 2.39038   1
   4   4   5 301.820 10.0297   1
   5   4   5 138.916 5.33608   1
   6   4   5 53.2785 4.30616   1
   7   4   5 85.9322 9.39896   1
   0   5   5 73.6831 6.47496   1
   1   5   5 136.599 7.93779   1
   2   5   5 1.18748 1.97931   1
   3   5   5 47.9525 4.53149   1
   4   5   5 207.187 8.21347   1
   5   5   5 162.788 6.49725   1
   6   5   5 188.077 7.62206   1
   0   6   5 46.8979 5.48031   1
   1   6   5 80.6241 5.14795   1
   2   6   5 157.238 7.63577   1
   3   6   5 144.236 8.03194   1
   4   6   5 -1.7714 2.76829   1
   5   6   5 41.1116 4.38835   1
   0   7   5 6.05250 5.48971   1
   1   7   5 99.3137 7.67879   1
   2   7   5 35.3870 4.78282   1
   3   7   5 3.64328 3.71215   1
   4   7   5 65.4024 6.03844   1
   0   8   5 145.414 31.8960  -2
   0   8   5 145.414 31.8960   1
   1   8   5 58.9543 7.55747   1
   2   8   5 298.938 17.4744   1
   0   0   6 2198.00 107.964   1
   1   0   6 60.5157 4.85179   1
   2   0   6 1572.67 54.7368   1
   3   0   6 395.728 17.8580   1
   4   0   6 56.0196 6.27650   1
   5   0   6 397.726 22.2228   1
   6   0   6 1.59774 2.93987   1
   7   0   6 3.89426 3.05599   1
   0   1   6 613.096 23.7145   1
   1   1   6 575.316 15.7232   1
   2   1   6 355.343 10.2017   1
   3   1   6 119.236 4.44834   1
   4   1   6 92.9379 3.97719   1
   5   1   6 262.806 11.6399   1
   6   1   6 62.3625 4.35198   1
   7   1   6 66.6216 3.88550   1
   0   2   6 266.274 11.9303   1
   1   2   6 1012.25 27.7608   1
   2   2   6 179.302 6.52889   1
   3   2   6 73.8017 3.48999   1
   4   2   6 96.2191 3.84747   1
   5   2   6 47.3405 2.97844   1
   6   2   6 66.2129 3.60531   1
   7   2   5 119.858 13.9754  -2
   7   2   6 119.858 13.9754   1
   0   3   6 8.31111 2.60608   1
   1   3   6 207.939 7.17651   1
   2   3   6 43.3948 2.94373   1
   3   3   6 98.2604 4.15515   1
   4   3   6 294.547 12.6471   1
   5   3   6 35.6535 2.90046   1
   6   3   6 194.554 7.62788   1
   7   3   6 82.9379 4.92820   1
   0   4   6 163.994 10.2605   1
   1   4   6 366.860 11.9974   1
   2   4   6 89.5061 5.43841   1
   3   4   6 50.0616 3.37717   1
   4   4   6 125.844 5.91921   1
   5   4   6 10.9064 2.05075   1
   6   4   6 40.4970 3.35482   1
   0   5   6 173.711 9.71530   1
   1   5   6 133.634 6.58995   1
   2   5   6 30.7869 3.09334   1
   3   5   6 70.5033 4.83988   1
   4   5   6 75.2452 4.75606   1
   5   5   6 113.257 6.26511   1
   6   5   6 101.675 6.10176   1
   0   6   6 272.210 13.7926   1
   1   6   6 146.378 7.38141   1
   2   6   6 230.550 9.70529   1
   3   6   6 165.394 7.50263   1
   4   6   6 183.581 8.68175   1
   5   6   6 63.5809 4.77447   1
   0   7   6 64.4255 8.49051   1
   1   7   6 63.8059 5.37578   1
   2   7   6 131.582 8.43416   1
   3   7   6 26.9139 5.59499   1
   0   0   7 4.47556 3.82880   1
   1   0   7 27.2164 3.91139   1
   2   0   7 100.272 6.32899   1
   3   0   7 34.4787 3.78367   1
   4   0   7 -2.1197 1.85852   1
   5   0   7 64.5963 5.76661   1
   6   0   7 77.3426 8.46025   1
   7   0   7 5.13769 3.50549   1
   0   1   7 44.2767 4.79446   1
   1   1   7 193.335 6.95677   1
   2   1   7 429.745 12.2588   1
   3   1   7 150.534 5.71471   1
   4   1   7 77.8185 4.43444   1
   5   1   7 272.600 11.8182   1
   6   1   7 17.1217 2.54072   1
   7   1   7 169.934 7.50825   1
   0   2   7 193.238 9.88413   1
   1   2   7 911.477 24.0204   1
   2   2   7 134.373 5.62403   1
   3   2   7 234.000 8.55344   1
   4   2   7 106.589 4.99249   1
   5   2   7 134.313 6.81047   1
   6   2   7 20.7824 2.34105   1
   7   2   7 16.1343 2.81467   1
   0   3   7 775.122 34.2041   1
   1   3   7 157.801 6.28642   1
   2   3   7 78.6238 4.63812   1
   3   3   7 40.5007 3.06118   1
   4   3   7 55.0592 3.20041   1
   5   3   7 21.2691 2.64099   1
   6   3   7 100.545 5.77259   1
   0   4   7 28.9769 4.36246   1
   1   4   7 959.956 29.4288   1
   2   4   7 332.175 12.5808   1
   3   4   7 359.719 11.9916   1
   4   4   7 23.0308 2.71354   1
   5   4   7 37.2599 3.40815   1
   6   4   7 4.52655 2.86457   1
   0   5   7 35.5164 5.21682   1
   1   5   7 18.3865 3.27300   1
   2   5   7 152.080 6.84343   1
   3   5   7 50.7954 4.15578   1
   4   5   7 83.2584 4.78414   1
   5   5   7 123.734 6.15637   1
   0   6   7 6.81380 6.26836   1
   1   6   7 24.3904 4.13415   1
   2   6   7 13.8783 3.46894   1
   3   6   7 14.5728 3.37434   1
   4   6   7 13.5994 3.77680   1
   0   7   7 30.9952 6.47905   1
   1   7   7 16.1620 4.62190   1
   2   7   7 6.78312 4.44104   1
   0   0   8 4050.55 196.441   1
   1   0   8 155.338 10.2778   1
   2   0   8 565.039 22.3597   1
   3   0   8 37.2256 4.05234   1
   4   0   8 144.246 11.1936   1
   5   0   8 47.3858 6.78452   1
   6   0   8 60.6984 11.2628   1
   0   1   8 4.22623 3.15879   1
   1   1   8 759.688 20.8384   1
   2   1   8 9.13476 2.05492   1
   3   1   8 259.626 11.7334   1
   4   1   8 68.4358 4.72754   1
   5   1   8 138.225 6.78699   1
   6   1   8 14.9790 2.50699   1
   0   2   8 88.0767 8.25655   1
   1   2   8 364.942 11.4097   1
   2   2   8 388.074 12.3188   1
   3   2   8 72.3230 3.95736   1
   4   2   8 97.7640 4.97637   1
   5   2   8 103.567 4.88591   1
   6   2   8 25.0142 2.77658   1
   0   3   8 12.0119 3.73666   1
   1   3   8 12.8048 2.39561   1
   2   3   8 126.088 6.11400   1
   3   3   8 9.54826 2.16532   1
   4   3   8 146.155 8.40425   1
   5   3   8 21.8320 2.67569   1
   6   3   8 251.680 10.3888   1
   0   4   8 136.940 9.10918   1
   1   4   8 116.158 6.42177   1
   2   4   8 78.4489 5.60939   1
   3   4   8 36.4569 3.56316   1
   4   4   8 44.5921 4.38585   1
   5   4   8 104.405 5.36774   1
   0   5   8 5.20502 4.22924   1
   1   5   8 172.451 8.99563   1
   2   5   8 76.9275 6.06441   1
   3   5   8 99.2907 6.90116   1
   4   5   8 50.1312 4.30427   1
   0   6   8 610.066 35.4512   1
   1   6   8 14.8270 3.94196   1
   2   6   8 389.601 15.5109   1
   3   6   8 20.7798 4.05757   1
   0   7   8 11.7583 6.87611   1
   1   7   8 91.0630 7.90283   1
   0   0   9 -0.4839 5.35600   1
   1   0   9 485.239 20.8350   1
   2   0   9 24.3956 4.21900   1
   3   0   9 70.5393 6.20278   1
   4   0   9 268.555 17.3108   1
   5   0   9 9.03160 3.23869   1
   6   0   9 113.396 8.95604   1
   0   1   9 37.2996 5.77786   1
   1   1   9 133.936 6.64012   1
   2   1   9 22.5827 3.25514   1
   3   1   9 123.540 5.75129   1
   4   1   9 84.6004 5.06974   1
   5   1   9 61.0952 4.28652   1
   6   1   9 62.4432 5.37070   1
   0   2   9 690.893 28.0404   1
   1   2   9 967.647 30.0222   1
   2   2   9 74.3834 4.49697   1
   3   2   9 126.494 8.18227   1
   4   2   9 22.2853 2.90653   1
   5   2   9 34.0939 3.65606   1
   6   2   9 45.5885 3.83092   1
   0   3   9 279.636 14.5567   1
   1   3   9 40.8242 3.69281   1
   2   3   9 483.895 16.3107   1
   3   3   9 77.5691 5.48755   1
   4   3   9 100.685 5.50162   1
   5   3   9 59.4788 3.88653   1
   0   4   9 36.6758 5.77073   1
   1   4   9 238.993 9.11151   1
   2   4   9 276.734 11.4512   1
   3   4   9 119.438 6.32512   1
   4   4   9 42.3611 3.68450   1
   5   4   9 115.566 6.34679   1
   0   5   9 116.385 10.2683   1
   1   5   9 48.9248 4.84720   1
   2   5   9 42.1858 4.59524   1
   3   5   9 40.6425 4.27762   1
   4   5   9 8.04034 3.66483   1
   0   6   9 18.6784 6.38430   1
   1   6   9 19.4790 4.35234   1
   2   6   9 63.1253 6.02718   1
   0   0  10 33.1395 8.77879   1
   1   0  10 2034.64 73.0466   1
   2   0  10 230.783 12.1564   1
   3   0  10 34.5555 4.85386   1
   4   0  10 128.872 12.0227   1
   5   0  10 19.7634 4.35045   1
   0   1  10 11.2378 5.01908   1
   1   1  10 297.419 10.7518   1
   2   1  10 205.001 8.18309   1
   3   1  10 78.9778 5.21331   1
   4   1  10 106.298 6.37271   1
   5   1  10 20.3730 3.20646   1
   0   2  10 583.101 25.2211   1
   1   2  10 116.899 7.66962   1
   2   2  10 21.8663 3.45137   1
   3   2  10 116.737 6.51719   1
   4   2  10 26.4360 3.34271   1
   5   2  10 122.381 6.64443   1
   0   3  10 147.170 11.2177   1
   1   3  10 21.5975 3.62892   1
   2   3  10 107.525 6.67380   1
   3   3  10 62.7672 4.83032   1
   4   3  10 41.5183 3.74184   1
   0   4  10 208.921 12.9481   1
   1   4  10 88.9298 6.37921   1
   2   4  10 39.8887 4.29604   1
   3   4  10 27.8076 3.64425   1
   4   4  10 26.4767 3.76746   1
   0   5  10 112.708 11.1570   1
   1   5  10 46.5857 4.86623   1
   2   5  10 96.8589 7.67111   1
   0   0  11 -2.7313 7.58292   1
   1   0  11 180.234 13.0998   1
   2   0  11 5.84881 4.76181   1
   3   0  11 18.9236 5.81691   1
   4   0  11 39.9078 5.01814   1
   0   1  11 369.304 18.9557   1
   1   1  11 85.0117 6.41894   1
   2   1  11 135.256 7.74936   1
   3   1  11 84.2095 5.91171   1
   4   1  11 59.8945 4.90240   1
   0   2  11 552.670 24.8598   1
   1   2  11 118.574 7.35763   1
   2   2  11 280.051 10.5815   1
   3   2  11 136.217 7.04181   1
   4   2  11 71.7916 5.37090   1
   0   3  11 77.7602 8.77200   1
   1   3  11 182.773 8.79131   1
   2   3  11 21.1459 4.15003   1
   3   3  11 125.757 7.90837   1
   0   4  11 800.235 33.5222   1
   1   4  11 92.2254 8.30077   1
   2   4  11 213.355 10.9924   1
   0   0  12 -2.2500 9.50410   1
   1   0  12 319.917 17.8442   1
   2   0  12 9.84788 6.03184   1
   3   0  12 434.739 28.5773   1
   0   1  12 441.407 22.2930   1
   1   1  12 51.7663 5.64349   1
   2   1  12 147.182 10.3077   1
   3   1  12 23.0061 4.41330   1
   0   2  12 317.018 18.4203   1
   1   2  12 298.516 13.1944   1
   2   2  12 21.5569 5.58491   1
   3   2  12 8.25607 4.35017   1
   0   3  12 109.501 12.1614   1
   1   3  12 21.6804 5.26656   1
   2   3  12 -0.1732 4.54811   1
   0   0  13 1.80203 11.6704   1
   1   0  13 77.9121 14.9274   1
   0   1  13 144.041 13.6258   1
   1   1  13 68.7039 7.18987   1
   0   0   0    0.00    0.00   0
;
_shelx_hkl_checksum              7947
_olex2_submission_special_instructions 'No special instructions were received'
loop_
_twin_individual_id
_twin_individual_mass_fraction_refined
1 0.98143
2 0.01857

####################################################################### 
# 
# This file contains crystal structure data downloaded from the 
# Cambridge Structural Database (CSD) hosted by the Cambridge 
# Crystallographic Data Centre (CCDC).
# 
# Full information about CCDC data access policies and citation 
# guidelines are available at http://www.ccdc.cam.ac.uk/access/V1 
# 
# Audit and citation data items may have been added by the CCDC. 
# Please retain this information to preserve the provenance of 
# this file and to allow appropriate attribution of the data. 
# 
#######################################################################

data_OGH_D49_9
_database_code_depnum_ccdc_archive 'CCDC 2383799'
loop_
_audit_author_name
_audit_author_address
'Niklas Limberg'
;Freie Universitaet Berlin
Germany
;
_audit_update_record             
;
2024-09-13 deposited with the CCDC.	2024-10-21 downloaded from the CCDC.
;
# end Validation Reply Form
_audit_creation_date             2024-09-11
_audit_creation_method           
;
Olex2 1.5-alpha
(compiled 2024.02.16 svn.r378c4104 for OlexSys, GUI svn.r6928)
;
_shelx_SHELXL_version_number     2019/1
_chemical_name_common            ?
_chemical_name_systematic        ?
_chemical_formula_moiety         'Cl2, 0.5(C14 H18 N2 O2)'
_chemical_formula_sum            'C7 H9 Cl2 N O'
_chemical_formula_weight         194.05
_chemical_melting_point          ?
loop_
_atom_type_symbol
_atom_type_description
_atom_type_scat_dispersion_real
_atom_type_scat_dispersion_imag
_atom_type_scat_source
C C 0.0033 0.0016 'International Tables Vol C Tables 4.2.6.8 and 6.1.1.4'
H H 0.0000 0.0000 'International Tables Vol C Tables 4.2.6.8 and 6.1.1.4'
Cl Cl 0.1484 0.1585 'International Tables Vol C Tables 4.2.6.8 and 6.1.1.4'
N N 0.0061 0.0033 'International Tables Vol C Tables 4.2.6.8 and 6.1.1.4'
O O 0.0106 0.0060 'International Tables Vol C Tables 4.2.6.8 and 6.1.1.4'

_shelx_space_group_comment       
;
The symmetry employed for this shelxl refinement is uniquely defined
by the following loop, which should always be used as a source of
symmetry information in preference to the above space-group names.
They are only intended as comments.
;
_space_group_crystal_system      monoclinic
_space_group_IT_number           11
_space_group_name_H-M_alt        'P 1 21/m 1'
_space_group_name_Hall           '-P 2yb'
loop_
_space_group_symop_operation_xyz
'x, y, z'
'-x, y+1/2, -z'
'-x, -y, -z'
'x, -y-1/2, z'

_cell_length_a                   6.9789(7)
_cell_length_b                   7.1228(6)
_cell_length_c                   8.6438(9)
_cell_angle_alpha                90
_cell_angle_beta                 92.072(4)
_cell_angle_gamma                90
_cell_volume                     429.40(7)
_cell_formula_units_Z            2
_cell_measurement_reflns_used    4108
_cell_measurement_temperature    100.00
_cell_measurement_theta_max      28.306
_cell_measurement_theta_min      2.358
_shelx_estimated_absorpt_T_max   0.950
_shelx_estimated_absorpt_T_min   0.779
_exptl_absorpt_coefficient_mu    0.696
_exptl_absorpt_correction_T_max  0.7457
_exptl_absorpt_correction_T_min  0.6394
_exptl_absorpt_correction_type   multi-scan
_exptl_absorpt_process_details   
;
SADABS-2016/2 (Bruker,2016/2) was used for absorption correction.
wR2(int) was 0.1047 before and 0.0622 after correction.
The Ratio of minimum to maximum transmission is 0.8574.
The \l/2 correction factor is Not present.
;
_exptl_absorpt_special_details   ?
_exptl_crystal_colour            'clear colourless'
_exptl_crystal_colour_lustre     clear
_exptl_crystal_colour_modifier   ?
_exptl_crystal_colour_primary    colourless
_exptl_crystal_density_diffrn    1.501
_exptl_crystal_density_meas      ?
_exptl_crystal_density_method    ?
_exptl_crystal_description       plate
_exptl_crystal_F_000             200
_exptl_crystal_size_max          0.378
_exptl_crystal_size_mid          0.102
_exptl_crystal_size_min          0.074
_exptl_transmission_factor_max   ?
_exptl_transmission_factor_min   ?
_diffrn_reflns_av_R_equivalents  0.0431
_diffrn_reflns_av_unetI/netI     0.0227
_diffrn_reflns_Laue_measured_fraction_full 1.000
_diffrn_reflns_Laue_measured_fraction_max 1.000
_diffrn_reflns_limit_h_max       8
_diffrn_reflns_limit_h_min       -8
_diffrn_reflns_limit_k_max       7
_diffrn_reflns_limit_k_min       -8
_diffrn_reflns_limit_l_max       10
_diffrn_reflns_limit_l_min       -10
_diffrn_reflns_number            7419
_diffrn_reflns_point_group_measured_fraction_full 1.000
_diffrn_reflns_point_group_measured_fraction_max 1.000
_diffrn_reflns_theta_full        25.242
_diffrn_reflns_theta_max         26.366
_diffrn_reflns_theta_min         2.358
_diffrn_ambient_temperature      100.00
_diffrn_detector_area_resol_mean ?
_diffrn_measured_fraction_theta_full 1.000
_diffrn_measured_fraction_theta_max 1.000
_diffrn_measurement_device_type  'Bruker APEX-II CCD'
_diffrn_measurement_method       '\f and \w scans'
_diffrn_radiation_type           MoK\a
_diffrn_radiation_wavelength     0.71073
_diffrn_source                   ?
_diffrn_source_current           0.0
_diffrn_source_power             0.0
_diffrn_source_voltage           0.0
_diffrn_standards_number         0
_reflns_Friedel_coverage         0.000
_reflns_Friedel_fraction_full    .
_reflns_Friedel_fraction_max     .
_reflns_number_gt                795
_reflns_number_total             950
_reflns_special_details          
;
 Reflections were merged by SHELXL according to the crystal
 class for the calculation of statistics and refinement.
 
 _reflns_Friedel_fraction is defined as the number of unique
 Friedel pairs measured divided by the number that would be
 possible theoretically, ignoring centric projections and
 systematic absences.
;
_reflns_threshold_expression     'I > 2\s(I)'
_computing_cell_refinement       'SAINT V8.40B (?, 2016)'
_computing_data_collection       ?
_computing_data_reduction        'SAINT V8.40B (?, 2016)'
_computing_molecular_graphics    'Olex2 1.5-alpha (Dolomanov et al., 2009)'
_computing_publication_material  'Olex2 1.5-alpha (Dolomanov et al., 2009)'
_computing_structure_refinement  'XL  (Sheldrick, 2008)'
_computing_structure_solution    ?
_refine_diff_density_max         0.547
_refine_diff_density_min         -0.479
_refine_diff_density_rms         0.092
_refine_ls_extinction_coef       .
_refine_ls_extinction_method     none
_refine_ls_goodness_of_fit_ref   1.261
_refine_ls_hydrogen_treatment    constr
_refine_ls_matrix_type           full
_refine_ls_number_parameters     64
_refine_ls_number_reflns         950
_refine_ls_number_restraints     0
_refine_ls_R_factor_all          0.0512
_refine_ls_R_factor_gt           0.0373
_refine_ls_restrained_S_all      1.261
_refine_ls_shift/su_max          0.000
_refine_ls_shift/su_mean         0.000
_refine_ls_structure_factor_coef Fsqd
_refine_ls_weighting_details     
'w=1/[\s^2^(Fo^2^)+1.0014P] where P=(Fo^2^+2Fc^2^)/3'
_refine_ls_weighting_scheme      calc
_refine_ls_wR_factor_gt          0.0756
_refine_ls_wR_factor_ref         0.0887
_refine_special_details          ?
_olex2_refinement_description    
;
1. Others
 Fixed Sof: H7A(0.5) H7B(0.5) H7C(0.5) H6A(0.5) H6B(0.5) H6C(0.5)
2.a Aromatic/amide H refined with riding coordinates:
 C2(H2), C4(H4), C3(H3)
2.b Idealised Me refined with everything fixed:
 C7(H7A,H7B,H7C), C6(H6A,H6B,H6C)
;
_atom_sites_solution_hydrogens   geom
_atom_sites_solution_primary     ?
_atom_sites_solution_secondary   ?
loop_
_atom_site_label
_atom_site_type_symbol
_atom_site_fract_x
_atom_site_fract_y
_atom_site_fract_z
_atom_site_U_iso_or_equiv
_atom_site_adp_type
_atom_site_occupancy
_atom_site_site_symmetry_order
_atom_site_calc_flag
_atom_site_refinement_flags_posn
_atom_site_refinement_flags_adp
_atom_site_refinement_flags_occupancy
_atom_site_disorder_assembly
_atom_site_disorder_group
Cl1 Cl 0.10204(8) 0.39399(9) 0.19966(7) 0.01773(19) Uani 1 1 d . . . . .
O1 O 0.1562(3) 0.750000 0.2174(3) 0.0176(6) Uani 1 2 d S T P . .
N1 N 0.3405(4) 0.750000 0.2563(3) 0.0140(6) Uani 1 2 d S T P . .
C1 C 0.4712(5) 0.750000 0.1416(4) 0.0164(7) Uani 1 2 d S T P . .
C5 C 0.3967(5) 0.750000 0.4094(4) 0.0163(7) Uani 1 2 d S T P . .
C2 C 0.6643(5) 0.750000 0.1831(4) 0.0188(8) Uani 1 2 d S T P . .
H2 H 0.756318 0.750000 0.104737 0.023 Uiso 1 2 calc R U P . .
C4 C 0.5895(5) 0.750000 0.4494(4) 0.0208(8) Uani 1 2 d S T P . .
H4 H 0.629733 0.750000 0.555565 0.025 Uiso 1 2 calc R U P . .
C3 C 0.7255(5) 0.750000 0.3367(5) 0.0209(8) Uani 1 2 d S T P . .
H3 H 0.858391 0.750000 0.364580 0.025 Uiso 1 2 calc R U P . .
C7 C 0.2410(6) 0.750000 0.5232(4) 0.0233(8) Uani 1 2 d S T P . .
H7A H 0.155646 0.857063 0.502751 0.035 Uiso 0.5 1 calc . U P A -1
H7B H 0.297538 0.759897 0.628382 0.035 Uiso 0.5 1 calc . U P B -1
H7C H 0.167653 0.633040 0.513382 0.035 Uiso 0.5 1 calc . U P C -1
C6 C 0.3924(5) 0.750000 -0.0208(4) 0.0216(8) Uani 1 2 d S T P . .
H6A H 0.324260 0.631873 -0.041573 0.032 Uiso 0.5 1 calc . U P D -1
H6B H 0.497657 0.762646 -0.092110 0.032 Uiso 0.5 1 calc . U P E -1
H6C H 0.303472 0.855481 -0.035514 0.032 Uiso 0.5 1 calc . U P F -1

loop_
_atom_site_aniso_label
_atom_site_aniso_U_11
_atom_site_aniso_U_22
_atom_site_aniso_U_33
_atom_site_aniso_U_23
_atom_site_aniso_U_13
_atom_site_aniso_U_12
Cl1 0.0168(3) 0.0154(3) 0.0210(3) 0.0006(2) 0.0013(2) 0.0013(2)
O1 0.0115(12) 0.0175(13) 0.0239(14) 0.000 0.0008(10) 0.000
N1 0.0102(14) 0.0115(14) 0.0204(15) 0.000 -0.0005(11) 0.000
C1 0.0169(17) 0.0126(17) 0.0200(18) 0.000 0.0039(14) 0.000
C5 0.0176(17) 0.0135(17) 0.0177(17) 0.000 -0.0011(14) 0.000
C2 0.0151(17) 0.0170(18) 0.0246(19) 0.000 0.0059(14) 0.000
C4 0.0195(19) 0.022(2) 0.0207(19) 0.000 -0.0034(15) 0.000
C3 0.0116(17) 0.0198(19) 0.031(2) 0.000 -0.0033(15) 0.000
C7 0.0193(19) 0.029(2) 0.0218(19) 0.000 0.0019(15) 0.000
C6 0.0221(19) 0.026(2) 0.0170(18) 0.000 0.0041(15) 0.000

_geom_special_details            
;
 All esds (except the esd in the dihedral angle between two l.s. planes)
 are estimated using the full covariance matrix.  The cell esds are taken
 into account individually in the estimation of esds in distances, angles
 and torsion angles; correlations between esds in cell parameters are only
 used when they are defined by crystal symmetry.  An approximate (isotropic)
 treatment of cell esds is used for estimating esds involving l.s. planes.
;
loop_
_geom_bond_atom_site_label_1
_geom_bond_atom_site_label_2
_geom_bond_distance
_geom_bond_site_symmetry_2
_geom_bond_publ_flag
Cl1 Cl1 2.0513(13) 4_565 ?
O1 N1 1.318(4) . ?
N1 C1 1.372(5) . ?
N1 C5 1.367(5) . ?
C1 C2 1.382(5) . ?
C1 C6 1.488(5) . ?
C5 C4 1.377(5) . ?
C5 C7 1.492(5) . ?
C2 H2 0.9500 . ?
C2 C3 1.380(5) . ?
C4 H4 0.9500 . ?
C4 C3 1.384(5) . ?
C3 H3 0.9500 . ?
C7 H7A 0.9800 . ?
C7 H7B 0.9800 . ?
C7 H7C 0.9800 . ?
C6 H6A 0.9800 . ?
C6 H6B 0.9800 . ?
C6 H6C 0.9800 . ?

loop_
_geom_angle_atom_site_label_1
_geom_angle_atom_site_label_2
_geom_angle_atom_site_label_3
_geom_angle
_geom_angle_site_symmetry_1
_geom_angle_site_symmetry_3
_geom_angle_publ_flag
O1 N1 C1 119.0(3) . . ?
O1 N1 C5 119.4(3) . . ?
C5 N1 C1 121.7(3) . . ?
N1 C1 C2 118.7(3) . . ?
N1 C1 C6 116.7(3) . . ?
C2 C1 C6 124.7(3) . . ?
N1 C5 C4 119.1(3) . . ?
N1 C5 C7 116.6(3) . . ?
C4 C5 C7 124.3(3) . . ?
C1 C2 H2 119.5 . . ?
C3 C2 C1 121.0(3) . . ?
C3 C2 H2 119.5 . . ?
C5 C4 H4 119.6 . . ?
C5 C4 C3 120.8(3) . . ?
C3 C4 H4 119.6 . . ?
C2 C3 C4 118.8(3) . . ?
C2 C3 H3 120.6 . . ?
C4 C3 H3 120.6 . . ?
C5 C7 H7A 109.5 . . ?
C5 C7 H7B 109.5 . . ?
C5 C7 H7C 109.5 . . ?
H7A C7 H7B 109.5 . . ?
H7A C7 H7C 109.5 . . ?
H7B C7 H7C 109.5 . . ?
C1 C6 H6A 109.5 . . ?
C1 C6 H6B 109.5 . . ?
C1 C6 H6C 109.5 . . ?
H6A C6 H6B 109.5 . . ?
H6A C6 H6C 109.5 . . ?
H6B C6 H6C 109.5 . . ?

loop_
_geom_torsion_atom_site_label_1
_geom_torsion_atom_site_label_2
_geom_torsion_atom_site_label_3
_geom_torsion_atom_site_label_4
_geom_torsion
_geom_torsion_site_symmetry_1
_geom_torsion_site_symmetry_2
_geom_torsion_site_symmetry_3
_geom_torsion_site_symmetry_4
_geom_torsion_publ_flag
O1 N1 C1 C2 180.000(0) . . . . ?
O1 N1 C1 C6 0.000(0) . . . . ?
O1 N1 C5 C4 180.000(0) . . . . ?
O1 N1 C5 C7 0.000(1) . . . . ?
N1 C1 C2 C3 0.000(0) . . . . ?
N1 C5 C4 C3 0.000(1) . . . . ?
C1 N1 C5 C4 0.000(1) . . . . ?
C1 N1 C5 C7 180.000(0) . . . . ?
C1 C2 C3 C4 0.000(1) . . . . ?
C5 N1 C1 C2 0.000(0) . . . . ?
C5 N1 C1 C6 180.000(0) . . . . ?
C5 C4 C3 C2 0.000(1) . . . . ?
C7 C5 C4 C3 180.000(1) . . . . ?
C6 C1 C2 C3 180.000(0) . . . . ?

_shelx_res_file                  
;
TITL full1_P21m_a.res in P2(1)/m
    full1_p21m_a.res
    created by SHELXL-2019/1 at 14:14:12 on 21-Mar-2024
REM Old TITL full1_P21m in P2(1)/m
REM SHELXT solution in P2(1)/m: R1 0.088, Rweak 0.000, Alpha 0.006
REM <I/s> 0.535 for 3 systematic absences, Orientation as input
REM Formula found by SHELXT: C7 Cl2 N O
CELL 0.71073 6.9789 7.1228 8.6438 90 92.072 90
ZERR 2 0.0007 0.0006 0.0009 0 0.004 0
LATT 1
SYMM -X,0.5+Y,-Z
SFAC C H Cl N O
UNIT 14 18 4 2 2

L.S. 10
PLAN  1
SIZE 0.074 0.102 0.378
TEMP -173.15
CONF
CONN 24 Cl1
CONN 24 O1
BOND
LIST 4
MORE -1
BOND $H
fmap 2
acta
SHEL 9999 0.8
REM <olex2.extras>
REM <HklSrc "%.\\full1_P21m_a.hkl">
REM </olex2.extras>

WGHT    0.000000    1.001400
FVAR       1.22118
CL1   3    0.102045    0.393993    0.199656    11.00000    0.01679    0.01541 =
         0.02104    0.00061    0.00129    0.00131
O1    5    0.156172    0.750000    0.217435    10.50000    0.01150    0.01755 =
         0.02387    0.00000    0.00081    0.00000
N1    4    0.340494    0.750000    0.256334    10.50000    0.01017    0.01148 =
         0.02037    0.00000   -0.00051    0.00000
C1    1    0.471246    0.750000    0.141558    10.50000    0.01692    0.01256 =
         0.02005    0.00000    0.00388    0.00000
C5    1    0.396698    0.750000    0.409432    10.50000    0.01764    0.01347 =
         0.01766    0.00000   -0.00106    0.00000
C2    1    0.664316    0.750000    0.183098    10.50000    0.01513    0.01700 =
         0.02465    0.00000    0.00591    0.00000
AFIX  43
H2    2    0.756318    0.750000    0.104737    10.50000   -1.20000
AFIX   0
C4    1    0.589536    0.750000    0.449381    10.50000    0.01947    0.02182 =
         0.02067    0.00000   -0.00345    0.00000
AFIX  43
H4    2    0.629733    0.750000    0.555565    10.50000   -1.20000
AFIX   0
C3    1    0.725466    0.750000    0.336697    10.50000    0.01159    0.01984 =
         0.03094    0.00000   -0.00329    0.00000
AFIX  43
H3    2    0.858391    0.750000    0.364580    10.50000   -1.20000
AFIX   0
C7    1    0.241033    0.750000    0.523248    10.50000    0.01926    0.02900 =
         0.02176    0.00000    0.00186    0.00000
PART -1
AFIX 131
H7A   2    0.155646    0.857063    0.502751    10.50000   -1.50000
H7B   2    0.297538    0.759897    0.628382    10.50000   -1.50000
H7C   2    0.167653    0.633040    0.513382    10.50000   -1.50000
AFIX   0
PART 0
C6    1    0.392427    0.750000   -0.020774    10.50000    0.02214    0.02600 =
         0.01701    0.00000    0.00409    0.00000
PART -1
AFIX 131
H6A   2    0.324260    0.631873   -0.041573    10.50000   -1.50000
H6B   2    0.497657    0.762646   -0.092110    10.50000   -1.50000
H6C   2    0.303472    0.855481   -0.035514    10.50000   -1.50000
AFIX   0
HKLF 4


REM  full1_P21m_a.res in P2(1)/m
REM wR2 = 0.0887, GooF = S = 1.261, Restrained GooF = 1.261 for all data
REM R1 = 0.0373 for 795 Fo > 4sig(Fo) and 0.0512 for all 950 data
REM 64 parameters refined using 0 restraints

END

WGHT      0.0000      1.0014

REM Highest difference peak  0.547,  deepest hole -0.479,  1-sigma level  0.092
Q1    1   0.3017  0.8864  0.6001  11.00000  0.05    0.55
;
_shelx_res_checksum              87276
_shelx_hkl_file                  
;
   1   0   0   89.79    4.80
   1   0   0   71.89    5.10
  -1   0   0   76.59    4.50
  -2   0   0   13.50    2.70
   2   0   0   13.30    2.70
   2   0   0    8.00    2.50
  -2   0   0    8.50    2.20
  -3   0   0  118.79    9.20
   3   0   0  128.99   10.10
  -3   0   0  109.99   10.60
   3   0   0   95.69   10.10
  -4   0   0 2599.04   80.59
   4   0   0 2635.34   80.49
  -4   0   0 2707.33   74.29
  -4   0   0 2610.84   79.69
   4   0   0 2687.03   74.99
   5   0   0 1034.30   41.10
  -5   0   0  938.31   45.10
  -5   0   0 1046.20   45.90
  -5   0   0 1048.10   41.40
   5   0   0  995.70   45.70
  -6   0   0  427.96   23.60
   6   0   0  398.76   29.80
  -6   0   0  491.15   27.90
  -6   0   0  398.46   29.60
   6   0   0  420.86   26.40
  -7   0   0    7.00    4.00
  -7   0   0    1.40    3.00
  -7   0   0    0.00    5.00
   7   0   0    2.10    3.40
  -8   0   0  175.68   17.50
  -8   0   0  144.69   18.60
  -8   0   0  179.28   24.70
   8   0   0  112.09   18.40
  -8   0   0  148.59   22.50
  -9   0   0  115.69   22.60
  -9   0   0  107.39   31.20
   9   0   0  154.68   32.40
  -9   0   0  122.39   15.90
  -1  -1   0   10.00    2.50
   1  -1   0    5.20    1.50
   1  -1   0    7.90    1.00
   1  -1   0    4.20    1.50
  -1   1   0    5.50    1.40
  -1   1   0    5.20    1.50
   1   1   0    7.00    2.00
  -1   1   0    6.00    0.90
   2  -1   0 1205.78   34.10
  -2  -1   0 1206.98   37.80
  -2  -1   0 1221.28   35.40
   2  -1   0 1202.58   36.50
   2   1   0 1204.38   38.20
  -2   1   0 1202.68   34.60
  -2   1   0 1225.48   27.80
  -2   1   0 1202.48   36.40
  -3  -1   0  312.07   16.10
   3  -1   0  308.07   15.90
   3  -1   0  309.07   18.00
  -3  -1   0  315.27   18.60
  -3   1   0  294.47   17.80
  -3   1   0  295.67   17.20
  -3   1   0  296.77   15.50
   3   1   0  291.87   18.30
   4  -1   0  801.02   36.00
  -4  -1   0  892.51   38.90
  -4  -1   0  812.02   32.40
  -4  -1   0  832.72   37.00
   4  -1   0  832.72   32.00
  -4   1   0  846.92   32.80
  -4   1   0  830.12   36.00
  -4   1   0  796.02   36.10
  -5  -1   0   38.00    8.60
   5  -1   0   36.50    7.00
  -5  -1   0   44.80    8.00
  -5  -1   0   28.30    7.30
   5  -1   0   30.00    8.10
   5   1   0   40.20    9.90
  -5   1   0   30.40    7.80
  -5   1   0   35.30    6.50
  -5   1   0   37.90    8.80
   6  -1   0  225.68   22.00
  -6  -1   0  292.47   25.70
   6  -1   0  258.07   20.20
  -6  -1   0  287.17   24.70
  -6  -1   0  232.58   19.10
  -6  -1   0  241.58   19.00
  -6   1   0  256.47   23.60
  -6   1   0  234.18   21.80
  -6   1   0  249.38   19.70
   6   1   0  247.68   23.50
  -6   1   0  229.58   14.50
  -7  -1   0  271.27   31.60
   7  -1   0  280.57   23.30
   7  -1   0  297.37   26.60
  -7  -1   0  287.97   22.10
  -7  -1   0  252.97   25.60
  -7   1   0  323.57   18.10
  -7   1   0  279.47   26.40
   7   1   0  305.37   30.30
   8  -1   0   66.59   13.00
  -8  -1   0  111.59   20.20
  -8  -1   0   91.29   14.10
  -8  -1   0  113.59   19.80
  -8   1   0  106.59   11.70
   8   1   0   72.09   14.20
  -8   1   0   70.99   13.40
  -8   1   0  114.99    9.80
  -9  -1   0  143.29   26.20
  -9  -1   0  105.19   31.60
   9  -1   0  138.29   23.40
  -9   1   0  121.89   28.80
  -9   1   0  165.58   26.70
   9   1   0   94.29   17.70
   0  -2   0 9636.34  214.98
   0   2   0 9999.00  216.48
   1  -2   0 2666.63   62.59
   1  -2   0 2732.33   61.19
  -1  -2   0 2723.13   65.39
  -1  -2   0 2686.03   64.99
   1  -2   0 2667.03   65.99
  -1   2   0 2657.53   60.39
  -1   2   0 2576.54   66.69
   1   2   0 2680.13   64.59
  -2  -2   0  390.16   18.30
   2  -2   0  350.86   15.60
  -2  -2   0  366.66   18.10
   2  -2   0  364.76   16.00
   2  -2   0  376.06   10.10
  -2   2   0  357.96   10.90
  -2   2   0  371.46   15.60
   2   2   0  362.66   17.80
  -2   2   0  371.16   16.00
  -2   2   0  372.86   16.90
  -3  -2   0  109.99   11.20
  -3  -2   0  103.59    9.60
   3  -2   0   96.79    9.40
   3  -2   0  106.39    9.10
  -3  -2   0  107.19   10.90
  -3   2   0   99.79    3.80
   3   2   0  109.59   11.10
  -3   2   0  102.39    9.40
  -3   2   0   96.59    9.10
  -3   2   0  102.19    9.90
   4  -2   0   15.90    4.50
  -4  -2   0   23.00    5.30
   4  -2   0   33.30    6.30
  -4  -2   0   19.80    5.20
  -4  -2   0   27.60    7.00
  -4   2   0   21.40    5.80
   4   2   0   18.90    5.40
  -4   2   0   25.70    6.20
  -4   2   0   26.70    2.20
  -4   2   0   17.50    4.90
   5  -2   0  156.28   14.20
  -5  -2   0  142.59   16.80
  -5  -2   0  147.59   13.90
  -5  -2   0  143.09   16.70
   5  -2   0  143.49   15.40
  -5   2   0  151.38   14.70
  -5   2   0  149.59    7.50
  -5   2   0  180.38   20.60
   5   2   0  146.49   16.50
  -5   2   0  153.08    6.70
  -5   2   0  158.78   16.20
  -6  -2   0   43.70    9.70
  -6  -2   0   44.20   10.90
   6  -2   0   40.90    9.90
   6  -2   0   44.30    8.80
  -6  -2   0   43.10   10.40
  -6   2   0   37.10    7.60
  -6   2   0   48.50    9.40
   6   2   0   38.70    9.80
  -6   2   0   38.40    4.00
  -7  -2   0   -4.80    4.10
  -7  -2   0   -2.00    5.20
  -7  -2   0    2.30    6.10
   7  -2   0    3.20    4.20
   7  -2   0    4.20    4.10
  -7   2   0   -1.30    4.60
  -7   2   0    7.30    2.30
   7   2   0   -0.30    3.80
  -7   2   0   22.70    9.40
   8  -2   0    0.10    5.20
  -8  -2   0   -2.10    5.30
  -8  -2   0   -2.00    4.10
  -8   2   0    2.40    7.10
  -8   2   0   -2.30    1.50
  -8   2   0   -4.40    4.40
   8   2   0    0.60    6.20
  -9  -2   0   30.60   10.80
   9  -2   0   19.60    9.60
  -9   2   0   15.50    8.80
   9   2   0   49.10   15.90
   0  -3   0    0.00    0.50
   0  -3   0   -0.40    0.90
   0  -3   0    0.40    0.50
  -1  -3   0 1933.01   55.69
   1  -3   0 1837.32   52.89
   1  -3   0 1835.62   42.90
   1  -3   0 1813.42   49.90
  -1  -3   0 1942.31   49.50
  -1  -3   0 1850.21   61.49
  -1  -3   0 2014.50   49.70
  -1   3   0 1881.31   43.50
   2  -3   0 1774.02   46.70
   2  -3   0 1844.62   43.90
  -2  -3   0 1788.52   52.39
  -2  -3   0 1711.03   51.49
   2  -3   0 1710.53   50.49
  -2   3   0 1727.73   45.20
   2   3   0 1774.02   51.59
  -2   3   0 1748.13   52.89
  -3  -3   0 2157.68   65.59
   3  -3   0 2117.89   59.59
   3  -3   0 2127.99   60.09
  -3  -3   0 2135.49   64.59
  -3   3   0 2046.10   62.39
   3   3   0 1998.10   63.59
  -3   3   0 2022.10   57.99
  -3   3   0 2105.69   59.29
   4  -3   0   33.00    6.00
  -4  -3   0   47.50    9.30
   4  -3   0   33.70    6.70
  -4  -3   0   39.10    7.40
  -4  -3   0   34.80    8.20
  -4   3   0   41.20    7.50
  -4   3   0   32.60    6.20
  -4   3   0   34.50    6.50
   4   3   0   50.29    9.70
  -5  -3   0   44.60    8.30
  -5  -3   0   38.50    9.20
  -5  -3   0   57.89   11.30
  -5  -3   0   32.10    8.10
   5  -3   0   39.00    7.50
   5  -3   0   32.40    7.00
   5   3   0   43.10    9.80
  -5   3   0   40.50    8.50
  -5   3   0   35.90    6.10
  -5   3   0   44.60    8.00
  -6  -3   0  166.98   19.10
   6  -3   0  175.28   20.60
   6  -3   0  168.68   16.40
  -6  -3   0  190.48   20.90
  -6  -3   0  126.59   24.40
  -6  -3   0  180.18   17.70
  -6   3   0  208.18   20.00
   6   3   0  218.88   21.80
  -6   3   0  165.58   18.20
  -6   3   0  146.29   17.30
   7  -3   0  441.36   33.10
  -7  -3   0  395.46   30.90
  -7  -3   0  498.45   37.30
  -7  -3   0  376.96   33.00
  -7  -3   0  403.76   29.20
   7  -3   0  451.45   29.60
  -7   3   0  385.26   30.40
  -7   3   0  439.76   32.40
   7   3   0  486.65   36.40
  -7   3   0  449.46   32.00
  -8  -3   0  315.67   44.20
   8  -3   0  313.37   28.30
  -8  -3   0  340.67   35.00
  -8  -3   0  343.27   35.80
  -8  -3   0  327.47   30.20
   8  -3   0  381.66   32.70
  -8   3   0  373.56   33.00
  -8   3   0  359.06   42.80
   8   3   0  325.97   32.30
   0  -4   0  397.66   21.20
  -1  -4   0 2948.21   79.89
   1  -4   0 2917.61   77.59
  -1  -4   0 3002.10   85.39
  -1  -4   0 3004.90   73.19
  -2  -4   0  325.07   17.90
   2  -4   0  330.47   12.90
   2  -4   0  325.67   18.40
   2  -4   0  356.86   15.40
  -2  -4   0  358.26   23.50
  -2  -4   0  333.17   18.00
  -2  -4   0  326.47   21.90
   2   4   0  336.27   17.20
  -2   4   0  339.97   15.70
  -2   4   0  326.77   20.00
  -2   4   0  337.87   11.10
  -2   4   0  354.76   11.50
   3  -4   0  246.98   14.00
  -3  -4   0  270.07   20.90
   3  -4   0  274.57   17.10
  -3  -4   0  267.27   18.40
   3  -4   0  246.18    9.60
  -3  -4   0  229.88   17.40
   3   4   0  277.47   18.30
  -3   4   0  258.27   18.40
  -3   4   0  249.78   13.40
  -4  -4   0  258.97   22.20
  -4  -4   0  245.08   18.80
  -4  -4   0  259.07   20.60
  -4  -4   0  217.58   19.00
   4  -4   0  221.08   15.80
   4  -4   0  252.67   17.50
  -4   4   0  244.68   15.90
  -4   4   0  260.47   16.80
   4   4   0  266.27   21.20
  -4   4   0  273.97   20.60
  -5  -4   0  938.91   45.60
   5  -4   0  897.41   38.80
  -5  -4   0  917.31   46.70
   5  -4   0  905.41   39.90
  -5  -4   0  933.01   41.90
  -5  -4   0  920.01   45.50
  -5   4   0  912.41   39.20
   5   4   0  842.32   43.20
  -5   4   0  941.91   43.50
  -5   4   0  908.01   39.50
  -6  -4   0  429.16   27.80
   6  -4   0  398.96   27.40
   6  -4   0  326.17   23.50
  -6  -4   0  317.87   28.10
  -6  -4   0  340.27   29.40
  -6  -4   0  347.47   29.00
  -6   4   0  369.66   27.40
  -6   4   0  341.77   25.50
   6   4   0  343.97   28.30
   7  -4   0   27.20    8.20
  -7  -4   0   28.70    9.70
  -7  -4   0   30.00   10.30
   7  -4   0   28.40    8.90
  -7  -4   0   23.10    8.70
  -7  -4   0   19.80    7.30
  -7   4   0    8.10   12.10
   7   4   0   34.20   10.00
  -7   4   0   36.10   10.10
  -8  -4   0    1.10    6.70
  -8  -4   0  -11.00    9.00
   8  -4   0    9.60    7.20
  -8  -4   0    6.70   14.50
   8  -4   0   -2.50    6.10
  -8  -4   0   -5.80    8.40
  -8   4   0    9.20    8.20
   8   4   0    1.70    6.00
  -8   4   0  -13.10   11.60
   0  -5   0    4.80    2.70
   0  -5   0    0.40    2.10
  -1  -5   0  175.98   16.20
   1  -5   0  137.39   13.10
   1  -5   0  151.18   12.60
  -1  -5   0  152.28    9.30
  -1  -5   0  158.08    9.40
  -1  -5   0  158.88   11.40
  -2  -5   0   29.90    7.70
   2  -5   0   41.20    7.40
  -2  -5   0   36.70    6.50
  -2  -5   0   26.40    7.30
  -2  -5   0   27.70    5.60
   3  -5   0  171.18   14.60
  -3  -5   0  188.08   15.70
  -3  -5   0  160.78   14.30
   3  -5   0  183.38   10.80
  -3  -5   0  143.89   18.80
   3  -5   0  166.98    9.50
  -3  -5   0  163.28   17.80
   3   5   0  170.58   14.00
  -3   5   0  176.48   12.90
  -3   5   0  159.68   10.50
  -3   5   0  172.98   16.70
  -3   5   0  173.18    8.60
   4  -5   0   24.00    5.20
  -4  -5   0   26.30    9.60
  -4  -5   0   20.60    6.70
  -4  -5   0   24.30    7.10
  -4  -5   0   21.50    7.20
   4  -5   0   18.50    5.50
  -4  -5   0   21.80    7.20
  -4   5   0   18.60    4.80
  -4   5   0   13.50    3.90
   4   5   0   26.30    7.30
  -4   5   0   16.20    6.40
  -4   5   0   20.10    5.70
  -5  -5   0   10.70    8.60
  -5  -5   0   10.60    6.30
   5  -5   0   10.40    4.60
  -5  -5   0   11.90    5.50
   5  -5   0   10.70    4.20
  -5  -5   0   11.10    5.20
  -5  -5   0    5.80    4.50
  -5   5   0    1.20    5.60
  -5   5   0   10.00    4.30
   5   5   0   10.30    5.70
  -5   5   0    7.30    3.80
  -5   5   0    1.00    6.40
  -6  -5   0   -0.20    4.10
  -6  -5   0   -4.60    4.30
   6  -5   0   -2.60    3.50
   6  -5   0   -1.20    3.20
  -6  -5   0   -1.40    2.90
  -6  -5   0   -6.60    3.60
  -6  -5   0  -12.30    7.60
  -6   5   0    3.50    8.50
  -6   5   0   -4.30    3.40
  -7  -5   0    7.40    8.80
  -7  -5   0   -2.50    5.80
  -7  -5   0    9.30    5.10
   7  -5   0    2.80    3.90
  -7  -5   0   -2.90   12.10
   7  -5   0   -2.20    5.70
  -7   5   0   -3.50    5.30
   7   5   0    7.50    5.30
  -7   5   0   -6.60    4.90
  -7   5   0   -4.20    8.30
   0  -6   0 3149.68   95.09
   0  -6   0 3241.08   95.89
  -1  -6   0   10.50    5.70
   1  -6   0    3.90    3.10
   1  -6   0    2.40    4.10
  -1  -6   0    7.90    2.30
  -1  -6   0    7.60    2.20
  -2  -6   0   -1.80    3.20
   2  -6   0   -0.80    1.80
  -2  -6   0   -2.80    1.30
  -2  -6   0    0.90    2.00
  -2  -6   0   -1.00    3.10
   2  -6   0    4.70    3.50
  -3  -6   0   11.70    6.20
  -3  -6   0   10.60    3.90
   3  -6   0   11.50    3.20
  -3  -6   0   16.30    7.30
   3  -6   0   13.90    4.90
  -4  -6   0  416.06   32.80
   4  -6   0  426.96   26.00
   4  -6   0  417.76   19.70
  -4  -6   0  437.46   41.70
  -4  -6   0  450.35   28.20
   4  -6   0  443.76   13.00
  -4  -6   0  452.95   42.10
  -4   6   0  449.26   24.40
  -5  -6   0  165.58   18.70
  -5  -6   0  167.98   21.70
  -5  -6   0  161.88   23.80
  -5  -6   0  182.38   19.50
   5  -6   0  159.48   13.40
   5  -6   0  128.39   14.70
  -5   6   0  193.08   20.70
  -5   6   0  154.58   12.50
  -5   6   0  119.09   19.10
   5   6   0  193.48   19.80
  -5   6   0  148.59   12.70
  -6  -6   0   74.19   14.80
  -6  -6   0   61.09   12.90
   6  -6   0   53.49   10.30
   6  -6   0   61.09   10.20
  -6  -6   0   62.89   20.20
  -6  -6   0   90.69   16.20
  -6   6   0   50.49   13.70
  -6   6   0   52.69   13.30
  -6   6   0   64.19   12.10
   6   6   0   75.39   14.60
   7  -6   0   -6.70    4.50
   7  -6   0   -2.00    6.40
  -7  -6   0  -12.80    6.20
  -7  -6   0   -4.10    7.10
  -7  -6   0  -25.10   13.60
  -7  -6   0   -0.90    9.10
   7   6   0   -1.90    7.70
  -7   6   0  -14.10    5.70
   0  -7   0   -3.30    3.10
   0  -7   0    3.90    4.20
   1  -7   0   97.99   13.10
   1  -7   0  112.19   14.60
  -1  -7   0  111.89   15.80
  -2  -7   0  703.73   27.40
   2  -7   0  647.84   34.10
  -2  -7   0  693.23   27.30
  -2  -7   0  673.43   31.00
   2  -7   0  642.34   30.50
  -2  -7   0  674.93   41.10
   3  -7   0  327.67   17.40
   3  -7   0  332.77   23.20
  -3  -7   0  328.67   29.50
  -3  -7   0  339.37   21.40
  -3  -7   0  336.27   27.30
  -3  -7   0  312.77   20.80
   4  -7   0  335.87   13.00
  -4  -7   0  365.06   25.40
   4  -7   0  371.76   25.00
  -4  -7   0  322.27   29.90
  -4  -7   0  335.27   32.20
  -4  -7   0  352.96   24.70
  -5  -7   0    0.10    5.60
  -5  -7   0   -7.30    3.30
  -5  -7   0   -3.90    9.80
  -5  -7   0   -1.30    6.30
   5  -7   0   -1.90    4.10
  -5  -7   0  -11.60    4.70
  -6  -7   0  213.18   27.80
  -6  -7   0  183.68   29.40
   6  -7   0  169.98   19.20
  -6   7   0  169.58   23.30
  -6   7   0  176.28   14.10
   0  -8   0 1312.47   74.19
   0  -8   0 1417.66   59.39
   1  -8   0   -1.50    3.50
  -1  -8   0    3.60    4.90
  -1  -8   0    7.10    6.60
   1  -8   0    0.40    4.30
   2  -8   0   -5.00    3.60
  -2  -8   0   -8.20    4.20
   2  -8   0   -0.40    3.20
  -2  -8   0   -4.50    1.80
  -2  -8   0   -3.30    1.70
  -3  -8   0   -6.80    2.80
  -3  -8   0  -11.00    5.20
   3  -8   0   -2.00    3.00
  -3  -8   0    2.70    3.50
  -3  -8   0    1.30    7.10
   4  -8   0  161.78    9.60
  -4  -8   0  184.58   17.70
   4  -8   0  169.58   18.40
  -4  -8   0  164.78   24.20
  -4  -8   0  175.18   24.00
  -5  -8   0   23.50    8.90
  -5  -8   0   55.09   14.70
  -5  -8   0   23.70   15.30
   5  -8   0   37.90    9.10
   0  -9   0    1.40    6.00
  -1  -9   0   25.30    9.80
   1  -9   0   40.80    8.50
   1  -9   0   35.50    9.80
  -1  -9   0   32.80   10.60
  -2  -9   0   13.90    9.70
   2  -9   0    7.60    5.70
   2  -9   0   15.10    6.90
  -2  -9   0   -0.70    7.60
   3  -9   0   36.50    7.20
  -3  -9   0   38.70   13.30
   9   0  -1   -4.40    9.00
  -9   0   1    1.70    5.00
  -9   0   1   -0.70    8.50
   8   0  -1  407.26   35.30
  -8   0   1  388.16   31.90
  -8   0   1  470.15   38.20
  -8   0   1  401.56   26.80
  -8   0   1  408.96   35.30
  -7   0   1  537.25   36.80
   7   0  -1  597.24   39.90
   7   0  -1  564.04   34.40
  -7   0   1  564.04   39.00
  -6   0   1  237.38   23.30
  -6   0   1  244.98   19.70
  -6   0   1  251.27   23.00
   6   0  -1  213.88   18.90
   6   0  -1  240.28   23.60
   5   0  -1  857.01   42.10
  -5   0   1  899.41   42.70
   5   0  -1  916.91   38.20
   4   0  -1    7.90    3.00
   4   0  -1    5.70    2.50
  -4   0   1    7.60    2.90
  -4   0   1    4.90    3.00
  -3   0   1 2969.60   76.49
  -3   0   1 2955.20   81.39
   3   0  -1 2904.61   82.09
   3   0  -1 2947.01   82.59
  -2   0   1 7480.65  211.78
   2   0  -1 7369.66  210.68
  -1   0   1 3613.64   84.29
   0   0  -1   79.49    4.00
   0   0  -1   73.49    4.60
   0   0  -1   84.79    4.10
   0   0   1   88.79    4.20
   1   0   1  897.81   23.60
  -1   0  -1  887.81   26.10
  -1   0  -1  825.72   30.10
   1   0   1  888.51   26.30
  -1   0  -1  909.71   23.40
  -1   0  -1  906.01   26.50
   1   0   1  888.21   30.80
  -2   0  -1 2142.89   66.99
   2   0   1 2184.08   58.49
  -2   0  -1 2138.09   58.19
  -2   0  -1 2112.29   54.09
   2   0   1 2121.59   57.69
  -2   0  -1 2129.89   57.99
  -2   0  -1 2055.19   52.39
  -3   0  -1 4744.93  111.69
  -3   0  -1 4706.73  120.49
  -3   0  -1 4724.33  119.79
  -3   0  -1 4797.72  114.19
  -4   0  -1  515.65   27.80
  -4   0  -1  535.45   22.40
   4   0   1  488.15   27.20
  -4   0  -1  531.45   28.70
  -4   0  -1  526.65   24.20
  -5   0  -1   10.80    5.70
  -5   0  -1   13.50    5.30
   5   0   1   15.10    6.20
  -5   0  -1   17.10    4.20
  -6   0  -1  464.25   32.30
   6   0   1  496.45   33.20
  -6   0  -1  476.95   27.20
  -6   0  -1  460.25   23.90
  -7   0  -1  139.19   28.20
  -7   0  -1  191.48   22.40
  -7   0  -1  180.08   23.00
  -7   0  -1  193.58   15.80
   7   0   1  195.88   22.80
  -8   0  -1  402.26   37.60
  -8   0  -1  412.06   31.40
  -8   0  -1  452.45   38.30
   8   0   1  436.46   37.20
  -8   0  -1  428.46   24.80
  -8   0  -1  458.85   53.69
  -9   0  -1   70.09   14.80
  -9   0  -1   92.69   12.10
   9   0   1   72.99   23.40
  -9   0  -1   81.69   30.80
  -9  -1   1   58.29   12.30
  -9  -1   1  118.19   23.40
   9  -1  -1   85.99   17.30
   9   1  -1   76.09   16.60
   8  -1  -1  215.18   21.80
  -8  -1   1  210.38   24.10
  -8  -1   1  206.58   26.40
   8  -1  -1  201.98   25.10
  -8  -1   1  192.58   19.40
   8   1  -1  179.18   24.90
  -8   1   1  183.78   13.20
  -8   1   1  173.78   20.40
  -8   1   1  192.98   16.60
  -8   1   1  174.68   24.10
   7  -1  -1   -1.90    2.80
  -7  -1   1    0.60    4.20
   7  -1  -1   -6.80    4.10
  -7   1   1   -3.20    2.00
   7   1  -1   -1.40    4.00
  -7   1   1    0.30    2.90
  -7   1   1   -6.60    4.80
  -6  -1   1  603.14   36.80
   6  -1  -1  558.64   35.60
  -6  -1   1  579.04   31.60
   6  -1  -1  585.74   31.80
  -6  -1   1  577.84   37.10
  -6   1   1  614.04   36.80
   6   1  -1  573.74   36.70
  -6   1   1  596.84   32.70
  -6   1   1  540.75   34.60
  -6   1   1  592.14   22.60
   5  -1  -1  293.07   19.60
   5  -1  -1  301.37   23.10
  -5  -1   1  284.97   22.40
  -5  -1   1  288.97   19.60
   5   1  -1  260.87   22.00
  -5   1   1  279.87   23.00
  -5   1   1  269.97   21.70
   5   1  -1  327.87   21.60
  -4  -1   1  407.66   24.40
   4  -1  -1  386.56   20.50
   4  -1  -1  358.56   22.80
  -4  -1   1  375.86   20.50
   4   1  -1  359.86   20.60
  -4   1   1  354.66   20.40
  -4   1   1  389.66   23.40
  -3  -1   1   28.70    5.00
  -3  -1   1   32.70    5.90
   3  -1  -1   26.60    5.00
  -3   1   1   40.40    4.00
  -3   1   1   26.60    4.80
   3   1  -1   30.70    5.90
  -3   1   1   34.20    5.80
   2  -1  -1    1.40    1.20
  -2  -1   1   -0.90    1.10
   2  -1  -1    0.60    1.50
  -2  -1   1    0.80    1.20
  -2   1   1    1.00    0.80
  -2   1   1    0.50    1.40
   2   1  -1   -0.10    1.00
  -2   1   1    0.80    1.20
   2   1  -1   -0.80    1.20
  -1  -1   1 1953.90   49.60
   1  -1  -1 1961.10   49.70
  -1  -1   1 1950.90   46.70
   1  -1  -1 1946.21   48.60
   1  -1  -1 1974.70   45.90
   1   1  -1 1922.21   49.50
  -1   1   1 2003.20   46.40
  -1   1   1 1865.81   49.80
   1   1  -1 1935.61   47.00
  -1   1   1 1941.31   48.50
   0  -1  -1  737.93   20.30
   0  -1   1  709.93   19.20
   0  -1  -1  680.33   20.50
   0   1   1  691.23   19.90
   0   1  -1  685.93   19.00
   0   1   1  660.63   20.60
  -1  -1  -1 3314.87   78.49
   1  -1   1 3251.87   81.39
  -1  -1  -1 3262.67   78.49
  -1  -1  -1 3283.37   84.89
   1  -1   1 3310.77   76.29
  -1  -1  -1 3157.28   77.79
   1  -1   1 3241.78   72.49
  -1   1  -1 3288.67   75.99
  -1   1  -1 3251.07   75.89
  -1   1  -1 3263.27   81.19
   1   1   1 3268.97   86.09
   2  -1   1 1865.61   51.69
   2  -1   1 1937.81   52.69
  -2  -1  -1 1848.81   53.79
   2  -1   1 1895.81   48.20
  -2  -1  -1 1936.61   54.19
  -2  -1  -1 1884.71   52.29
  -2  -1  -1 1887.51   62.99
  -2   1  -1 1934.01   48.50
  -2   1  -1 1936.41   42.40
  -2   1  -1 1892.51   60.09
  -2   1  -1 1900.91   52.19
  -2   1  -1 1868.01   51.99
   2   1   1 1912.01   53.69
   2   1   1 1919.11   54.29
  -3  -1  -1  346.67   18.20
   3  -1   1  334.77   16.20
   3  -1   1  328.67   18.60
  -3  -1  -1  339.27   17.50
  -3  -1  -1  338.97   20.00
  -3  -1  -1  374.66   21.00
  -3   1  -1  332.07   16.10
  -3   1  -1  362.16   19.70
   3   1   1  340.87   20.00
  -3   1  -1  338.17   18.60
  -3   1  -1  358.76   11.90
   4  -1   1    2.60    2.30
  -4  -1  -1    0.60    1.90
  -4  -1  -1   -0.50    1.80
  -4  -1  -1    1.80    2.60
   4  -1   1    3.00    2.50
  -4   1  -1    3.40    2.00
  -4   1  -1    2.50    2.40
  -4   1  -1    1.50    1.10
  -4   1  -1    0.90    1.90
   4   1   1    5.40    3.00
  -5  -1  -1  347.87   21.50
  -5  -1  -1  311.47   23.50
  -5  -1  -1  346.97   25.10
   5  -1   1  325.47   20.60
   5  -1   1  355.36   24.90
  -5  -1  -1  360.66   21.80
  -5   1  -1  335.87   24.20
   5   1   1  382.36   26.40
  -5   1  -1  355.96   15.50
  -5   1  -1  363.96   25.30
  -5   1  -1  315.07   20.10
  -6  -1  -1  596.54   48.50
  -6  -1  -1  643.84   38.10
   6  -1   1  546.55   30.20
   6  -1   1  498.05   33.30
  -6  -1  -1  556.04   29.70
  -6  -1  -1  564.84   30.50
   6   1   1  581.44   36.70
  -6   1  -1  481.45   33.30
  -6   1  -1  541.45   34.80
  -6   1  -1  585.94   47.10
  -6   1  -1  518.15   21.60
  -6   1  -1  594.64   31.30
  -7  -1  -1  125.49   14.80
   7  -1   1  132.39   17.60
  -7  -1  -1   85.19   14.60
  -7  -1  -1  142.79   15.10
  -7  -1  -1   94.19   23.60
   7   1   1   95.49   16.70
  -7   1  -1  129.19   12.40
  -7   1  -1  126.99   26.90
   8  -1   1   -2.10    5.20
  -8  -1  -1  -10.10    6.90
  -8  -1  -1    1.20    6.80
  -8  -1  -1   -0.90    5.10
  -8  -1  -1   -8.20   12.60
  -8   1  -1    2.20    3.20
  -8   1  -1   10.90    8.90
  -8   1  -1    2.60    6.50
  -8   1  -1   24.90   14.30
   8   1   1   -2.80    9.30
  -9  -1  -1   32.50   11.50
   9  -1   1   19.70   10.80
  -9  -1  -1   48.50   11.00
  -9  -1  -1  106.79   30.80
  -9   1  -1   32.50    9.80
  -9   1  -1   84.39   25.90
  -9  -2   1   25.50    9.60
   9  -2  -1   31.70   13.00
  -9  -2   1   12.00   10.70
   9  -2  -1    5.70    9.40
  -9   2   1   23.10   13.10
   9   2  -1   27.80   12.00
   8  -2  -1   -3.60    4.00
  -8  -2   1   -2.00    6.50
   8  -2  -1   -8.20    5.40
  -8   2   1   -5.50    5.10
   8   2  -1   -0.90    5.00
  -8   2   1   -3.20    2.40
  -7  -2   1   69.69   17.90
   7  -2  -1   50.69    9.70
   7  -2  -1   65.99   14.50
  -7   2   1   67.49    6.50
  -7   2   1   66.59   12.60
  -7   2   1   70.79    8.00
  -7   2   1   46.10   11.90
   7   2  -1   72.59   15.40
   6  -2  -1  259.27   23.50
  -6  -2   1  233.38   22.10
   6  -2  -1  258.07   20.30
  -6  -2   1  241.88   19.90
   6   2  -1  249.38   23.20
  -6   2   1  276.17   21.30
  -6   2   1  226.28   11.70
  -6   2   1  250.27   22.50
   5  -2  -1  120.19   12.60
   5  -2  -1  110.29   14.00
  -5  -2   1  112.69   14.80
  -5  -2   1  118.69   11.30
  -5   2   1  110.49   12.70
  -5   2   1  113.99    7.50
  -5   2   1   95.79   12.30
   5   2  -1  112.49   15.10
   4  -2  -1  191.48   16.10
  -4  -2   1  246.38   18.90
   4  -2  -1  233.68   15.90
  -4  -2   1  190.58   14.50
  -4   2   1  222.48   10.10
   4   2  -1  225.38   18.50
  -4   2   1  204.18   15.90
  -4   2   1  211.48   16.30
  -3  -2   1   -0.80    1.20
  -3  -2   1    0.90    1.30
   3  -2  -1    0.80    1.50
   3  -2  -1   -0.10    1.20
  -3   2   1    1.40    1.70
   3   2  -1   -1.00    1.50
  -3   2   1   -0.70    0.90
  -3   2   1    1.70    2.10
  -2  -2   1   26.50    4.50
   2  -2  -1   27.60    4.90
  -2  -2   1   24.60    4.90
   2  -2  -1   37.00    5.10
   2  -2  -1   36.70    3.50
   2   2  -1   18.10    4.10
  -2   2   1   25.60    4.30
  -2   2   1   32.40    5.70
  -1  -2   1   56.19    5.40
   1  -2  -1   46.10    4.40
   1  -2  -1   52.49    6.30
   1  -2  -1   53.79    4.60
  -1   2   1   49.00    4.30
   1   2  -1   46.60    4.90
  -1   2   1   49.70    4.80
  -1   2   1   51.59    6.20
   0  -2  -1  258.97   12.80
   0  -2   1  254.97    9.10
   0  -2  -1  242.48   10.10
   0   2   1  260.27   13.00
   0   2   1  252.87   10.10
   0   2   1  227.88   12.50
   0   2  -1  256.97    8.90
  -1  -2  -1    1.60    1.30
  -1  -2  -1    0.60    1.00
   1  -2   1   -0.40    0.70
   1  -2   1    0.50    0.60
  -1  -2  -1    0.30    1.10
  -1   2  -1    0.00    0.60
  -1   2  -1   -0.80    1.10
   1   2   1    0.20    1.10
  -1   2  -1    0.10    0.60
   1   2   1   -0.50    1.30
  -2  -2  -1  184.98   13.00
   2  -2   1  226.68   10.90
  -2  -2  -1  228.88   14.20
  -2  -2  -1  227.78   14.80
   2  -2   1  216.58   12.00
  -2  -2  -1  228.58   18.30
   2  -2   1  221.98   11.70
  -2   2  -1  229.98   11.50
  -2   2  -1  235.78   12.20
   2   2   1  228.58   13.70
  -2   2  -1  223.18   12.10
  -2   2  -1  228.18   15.60
   2   2   1  226.48   14.20
  -3  -2  -1   41.90    7.30
   3  -2   1   55.49    7.20
  -3  -2  -1   49.80   11.00
   3  -2   1   58.99    6.40
  -3  -2  -1   68.69    9.20
  -3  -2  -1   67.59    9.00
  -3   2  -1   57.69    7.40
  -3   2  -1   36.30    8.10
  -3   2  -1   40.70    6.70
   3   2   1   41.70    7.40
  -3   2  -1   55.69    6.70
  -4  -2  -1  211.78   15.90
   4  -2   1  217.58   16.50
  -4  -2  -1  229.88   18.60
  -4  -2  -1  247.48   25.20
  -4  -2  -1  241.58   19.00
   4  -2   1  218.38   14.30
  -4  -2  -1  210.38   16.50
  -4   2  -1  205.68   16.10
  -4   2  -1  219.08   16.90
  -4   2  -1  226.78   14.80
   4   2   1  187.98   16.40
   5  -2   1   41.10    7.40
  -5  -2  -1   27.30    8.10
  -5  -2  -1   25.30    6.60
  -5  -2  -1   26.60    6.30
  -5  -2  -1   29.00    6.70
   5  -2   1   36.30    8.10
  -5   2  -1   36.00    8.00
  -5   2  -1   22.10    8.90
   5   2   1   28.50    7.20
  -5   2  -1   24.70    5.80
  -5   2  -1   40.40    8.60
  -6  -2  -1   36.70    9.30
  -6  -2  -1   20.90   10.70
  -6  -2  -1   17.50    6.40
   6  -2   1   25.20    7.40
   6   2   1   41.80   10.00
  -6   2  -1   23.10    7.60
  -6   2  -1   42.50   10.00
  -6   2  -1   21.70    9.70
   7  -2   1  178.18   20.90
  -7  -2  -1  175.58   21.50
  -7  -2  -1  217.18   20.80
  -7  -2  -1  196.18   23.70
   7  -2   1  177.58   18.50
  -7  -2  -1  207.08   34.70
  -7   2  -1  136.79   19.20
  -7   2  -1  156.58   27.30
  -8  -2  -1   33.30   12.40
  -8  -2  -1   26.10   15.70
  -8  -2  -1   17.60    7.00
  -8  -2  -1   10.20    7.00
   8  -2   1   23.40    8.90
   8   2   1   36.90   12.80
  -8   2  -1   16.70    6.70
  -8   2  -1   17.80   16.10
  -9  -2  -1    6.90    8.90
  -9  -2  -1   -1.80   13.30
  -9  -2  -1    1.80   18.50
   9  -2   1   13.00   10.80
   9   2   1    3.50   11.70
  -9   2  -1   -6.10    8.90
  -8  -3   1   51.39   14.50
   8  -3  -1   38.10    9.80
  -8  -3   1   41.20   10.60
   8  -3  -1   46.30   11.30
  -8   3   1   26.50    8.30
   8   3  -1   76.89   18.00
   7  -3  -1    1.50    4.40
  -7  -3   1    9.40    5.20
  -7  -3   1    4.90    5.30
  -7  -3   1    7.50    6.20
  -7  -3   1    0.70    4.80
   7  -3  -1    5.50    4.90
  -7   3   1   -8.50    5.40
   7   3  -1   -2.30    6.40
  -7   3   1   -1.60    4.80
  -7   3   1   19.20    7.80
  -6  -3   1    1.60    3.60
  -6  -3   1    1.30    4.10
   6  -3  -1    1.50    3.30
  -6  -3   1   -2.70    3.70
  -6   3   1    4.00    3.80
  -6   3   1   -4.30    3.50
  -6   3   1   -1.70    2.10
   6   3  -1    0.90    2.40
   5  -3  -1  881.31   41.00
   5  -3  -1  883.71   38.70
  -5  -3   1  912.31   45.20
  -5  -3   1  983.00   40.40
  -5  -3   1  907.51   43.80
   5   3  -1  976.00   46.00
  -5   3   1  957.20   43.00
  -5   3   1  913.81   40.50
  -5   3   1  842.22   40.00
  -5   3   1  898.31   29.10
   4  -3  -1 1112.89   43.20
   4  -3  -1 1214.88   43.40
  -4  -3   1 1111.19   41.90
  -4  -3   1 1127.09   46.60
  -4   3   1 1110.09   41.80
   4   3  -1 1174.58   47.50
  -4   3   1 1203.78   46.20
   3  -3  -1 1070.59   38.50
  -3  -3   1 1011.60   39.90
   3  -3  -1 1082.79   37.40
   3  -3  -1 1096.59   28.50
  -3  -3   1 1101.99   38.00
  -3   3   1 1047.00   36.00
   3   3  -1  995.90   39.80
  -3   3   1 1038.60   40.40
  -3   3   1 1060.29   30.80
   2  -3  -1   47.10    5.60
   2  -3  -1   52.89    7.10
   2  -3  -1   43.50    4.80
  -2   3   1   45.70    5.20
  -2   3   1   35.80    6.80
   2   3  -1   45.80    6.50
  -2   3   1   49.10    5.50
   1  -3  -1  210.08   14.30
   1  -3  -1  221.58   12.20
   1  -3  -1  214.38    9.70
  -1  -3   1  207.18   10.90
  -1   3   1  218.28   12.80
  -1   3   1  210.48    9.00
   0   3   1 8616.74  194.58
  -1  -3  -1 1109.89   39.70
  -1  -3  -1 1132.69   33.80
  -1  -3  -1 1018.80   38.10
   1  -3   1 1080.69   27.70
   1  -3   1 1074.09   32.40
  -1  -3  -1 1138.69   34.00
   1   3   1 1116.79   33.60
  -2  -3  -1  141.59   11.30
   2  -3   1  136.09    6.90
   2  -3   1  125.49    8.30
  -2  -3  -1  147.79   13.20
   2  -3   1  140.89    9.40
  -2  -3  -1  149.39   11.70
  -2   3  -1  142.69   10.60
   2   3   1  130.79   10.60
  -2   3  -1  153.38   11.50
  -2   3  -1  139.89    8.50
  -3  -3  -1  144.49   14.40
   3  -3   1  148.49   12.90
  -3  -3  -1  120.39   16.40
  -3  -3  -1  151.18   13.60
  -3  -3  -1  155.78   14.10
   3  -3   1  148.49   11.20
  -3   3  -1  180.18   12.20
  -3   3  -1  165.38   15.90
  -3   3  -1  146.49   11.30
  -3   3  -1  179.38   12.90
   3   3   1  144.39   12.90
  -4  -3  -1 1298.67   51.69
   4  -3   1 1227.38   42.90
  -4  -3  -1 1320.67   52.39
  -4  -3  -1 1321.67   64.89
  -4  -3  -1 1341.37   52.79
   4  -3   1 1299.57   46.60
  -4   3  -1 1397.06   60.09
  -4   3  -1 1392.46   47.30
  -4   3  -1 1364.56   47.80
  -4   3  -1 1366.36   47.90
   4   3   1 1353.26   51.89
  -5  -3  -1  901.41   45.20
  -5  -3  -1  861.51   43.70
  -5  -3  -1  967.70   45.30
  -5  -3  -1  928.31   57.69
  -5  -3  -1 1031.00   42.90
   5  -3   1  900.61   40.40
   5  -3   1  873.01   36.50
   5   3   1  868.61   43.60
  -5   3  -1  894.21   40.90
  -5   3  -1  936.61   53.59
  -5   3  -1  923.61   40.80
  -5   3  -1  931.51   41.50
  -6  -3  -1  314.37   27.50
  -6  -3  -1  309.37   25.50
   6  -3   1  327.97   22.70
  -6  -3  -1  356.96   29.60
  -6  -3  -1  286.47   36.10
  -6   3  -1  247.48   21.80
  -6   3  -1  317.47   24.00
  -6   3  -1  294.07   24.20
   6   3   1  332.57   27.90
  -6   3  -1  322.27   33.10
   7  -3   1   59.69   13.30
   7  -3   1   47.90   10.40
  -7  -3  -1   45.90   11.20
  -7  -3  -1   50.09   10.10
  -7  -3  -1   54.09   10.80
  -7  -3  -1   63.99   13.90
  -7  -3  -1   59.79   18.90
  -7   3  -1   38.30    8.50
  -7   3  -1   95.19   21.90
   7   3   1   33.90   11.00
  -7   3  -1   47.00   10.40
   8  -3   1   18.70    8.50
  -8  -3  -1   39.20   19.90
  -8  -3  -1   15.90   10.10
  -8  -3  -1   21.10    9.90
  -8  -3  -1    7.00    9.40
   8  -3   1   22.20    9.70
  -8   3  -1    0.60   15.40
   8   3   1   24.20   10.80
  -8   3  -1    4.90    7.20
  -8   3  -1   10.70    7.50
  -8  -4   1   86.39   14.60
   8  -4  -1   93.29   18.10
  -8  -4   1   89.39   17.80
   8  -4  -1   53.89   13.30
  -8   4   1   90.99   16.80
   8   4  -1   98.99   20.30
  -7  -4   1  546.65   40.00
  -7  -4   1  505.55   37.40
  -7  -4   1  503.15   33.10
   7  -4  -1  475.05   32.10
  -7  -4   1  441.76   36.00
   7  -4  -1  502.95   34.70
   7   4  -1  435.76   35.10
  -7   4   1  509.15   36.60
  -7   4   1  493.15   33.90
  -7   4   1  480.75   33.60
  -6  -4   1  818.52   45.40
   6  -4  -1  815.32   42.00
   6  -4  -1  853.81   47.60
  -6  -4   1  794.72   40.10
  -6  -4   1  851.61   47.30
   6   4  -1  815.92   45.50
  -6   4   1  748.33   39.60
  -5  -4   1    3.30    3.30
   5  -4  -1   -0.50    3.20
  -5  -4   1    0.90    2.90
   5  -4  -1   -0.20    3.30
  -5  -4   1   -4.10    2.60
  -5   4   1   -0.60    2.40
   5   4  -1   -1.40    2.50
  -5   4   1   -1.10    3.50
  -5   4   1   -5.00    2.30
  -4  -4   1  304.87   20.10
   4  -4  -1  306.27   20.40
  -4  -4   1  295.07   22.20
  -4  -4   1  311.57   22.50
   4  -4  -1  299.57   19.20
   4   4  -1  325.37   22.80
  -4   4   1  306.37   18.30
  -4   4   1  312.97   26.80
  -4   4   1  299.77   14.40
  -4   4   1  314.47   19.00
   3  -4  -1  496.15   17.70
   3  -4  -1  483.25   22.10
  -3  -4   1  506.15   26.30
  -3  -4   1  487.25   24.40
   3  -4  -1  513.25   25.70
  -3   4   1  507.15   21.20
  -3   4   1  483.35   19.80
  -3   4   1  502.45   28.30
   3   4  -1  501.95   25.90
  -2  -4   1  648.34   26.50
   2  -4  -1  617.74   28.70
   2  -4  -1  620.54   23.30
   2  -4  -1  633.94   22.20
  -2   4   1  637.84   25.50
   2   4  -1  625.04   25.50
  -2   4   1  633.84   20.60
  -1  -4   1  646.94   22.30
   1  -4  -1  631.74   29.60
   1  -4  -1  682.53   30.40
   1  -4  -1  627.34   19.40
  -1   4   1  674.23   22.20
   1   4  -1  638.34   21.20
   0  -4  -1  348.97   13.20
   0  -4  -1  320.47   12.70
   0  -4  -1  312.67   18.50
   1  -4   1   78.49    8.20
  -1  -4  -1   89.49   10.00
  -1  -4  -1   81.39    7.30
  -1  -4  -1   98.29   10.80
   1  -4   1   84.89    8.20
  -1  -4  -1   85.49    7.60
  -2  -4  -1 1115.29   47.20
   2  -4   1 1045.90   32.20
   2  -4   1 1097.49   35.70
  -2  -4  -1 1126.89   38.90
  -2  -4  -1 1067.39   38.70
  -2  -4  -1 1071.99   44.40
  -2   4  -1 1095.79   34.10
  -2   4  -1 1102.49   28.00
  -2   4  -1 1076.59   27.70
  -3  -4  -1  302.97   23.10
   3  -4   1  343.87   18.00
   3  -4   1  354.06   17.00
  -3  -4  -1  350.46   21.80
  -3  -4  -1  348.17   21.70
  -3  -4  -1  294.97   26.50
   3  -4   1  348.07    9.60
  -3   4  -1  330.17   20.00
  -3   4  -1  363.76   16.70
  -3   4  -1  374.86   22.40
   3   4   1  355.36   21.10
  -4  -4  -1  772.62   48.80
   4  -4   1  826.92   33.20
  -4  -4  -1  823.42   39.40
   4  -4   1  761.32   31.70
  -4  -4  -1  799.52   41.30
  -4  -4  -1  812.12   39.10
  -4   4  -1  846.62   33.70
   4   4   1  784.42   37.90
  -4   4  -1  800.82   32.60
  -4   4  -1  807.12   36.00
  -4   4  -1  835.52   42.40
  -5  -4  -1   79.69   13.60
  -5  -4  -1   99.59   13.80
  -5  -4  -1   84.89   18.60
   5  -4   1  104.99   12.60
  -5  -4  -1  111.69   15.90
   5  -4   1  103.89   11.50
  -5  -4  -1  111.09   13.90
  -5   4  -1   86.09   16.00
   5   4   1  100.09   13.80
  -5   4  -1   99.89   13.20
  -5   4  -1  107.79   12.70
  -5   4  -1   92.29   11.40
   6  -4   1    0.80    2.70
  -6  -4  -1    2.80    4.20
  -6  -4  -1   -1.90    4.30
  -6  -4  -1   -7.40    7.80
  -6  -4  -1   -6.10    3.80
   6  -4   1   -0.20    3.50
  -6  -4  -1   -1.90    3.50
  -6   4  -1   -4.10    3.20
  -6   4  -1   -0.80    7.30
  -6   4  -1   -6.60    3.40
   6   4   1   -4.70    3.20
  -7  -4  -1  651.63   43.90
   7  -4   1  587.44   34.20
  -7  -4  -1  603.14   55.89
  -7  -4  -1  566.64   39.50
  -7  -4  -1  618.34   44.00
   7  -4   1  600.54   37.30
  -7   4  -1  550.04   36.90
  -7   4  -1  566.14   37.60
  -7   4  -1  598.54   38.50
  -7   4  -1  611.44   49.40
   7   4   1  635.34   41.90
  -8  -4  -1  273.57   32.30
  -8  -4  -1  233.38   38.10
  -8  -4  -1  231.48   39.50
   8  -4   1  286.57   30.10
   8  -4   1  311.67   27.40
  -8  -4  -1  244.68   27.40
   8   4   1  322.17   33.70
  -8   4  -1  276.07   29.40
  -7  -5   1   -8.70    4.80
  -7  -5   1   -5.40    5.60
   7  -5  -1    2.40    4.70
   7  -5  -1   -8.40    5.30
   7   5  -1   -5.90    5.00
  -7   5   1   -5.10    5.90
  -6  -5   1   40.80    9.20
  -6  -5   1   27.90    9.20
   6  -5  -1   32.60    8.30
  -6  -5   1   28.60   10.70
   6  -5  -1   43.00    9.30
  -6  -5   1   45.80   11.00
  -6   5   1   32.70    8.10
  -6   5   1   49.99   11.00
  -6   5   1   39.40    8.60
   6   5  -1   46.20   10.00
  -5  -5   1   31.20    7.70
  -5  -5   1   51.29   12.40
  -5  -5   1   42.50    9.20
  -5  -5   1   59.69   11.50
   5  -5  -1   42.70    8.10
   5  -5  -1   42.20    8.50
   5   5  -1   35.30    7.60
  -5   5   1   48.10    8.30
  -5   5   1   54.89   11.90
   4  -5  -1   37.30    4.00
   4  -5  -1   36.20    6.40
  -4  -5   1   33.10    8.00
  -4  -5   1   38.80    8.20
  -4  -5   1   37.20    7.60
   4  -5  -1   23.00    6.30
   4   5  -1   37.70    8.40
  -4   5   1   31.20    9.10
   3  -5  -1   78.49    6.90
   3  -5  -1   66.69    6.80
  -3  -5   1   69.59    9.90
   3  -5  -1   53.59    9.10
  -3  -5   1   74.99    9.60
  -3   5   1   73.19    6.60
  -3   5   1   66.29    6.60
   3   5  -1   79.39   10.00
  -2  -5   1   12.90    3.80
   2  -5  -1   11.70    4.50
  -2  -5   1   16.00    3.80
   2  -5  -1   12.80    2.60
   2  -5  -1   13.50    3.50
  -2   5   1   11.80    3.40
  -1  -5   1   15.20    3.50
  -1  -5   1   10.10    4.10
  -1  -5   1   13.90    3.00
   1  -5  -1   11.80    4.00
  -1  -5   1   17.80    3.30
   1  -5  -1   18.20    5.50
   0  -5  -1 1163.28   31.20
   0  -5  -1 1170.78   31.10
   0  -5  -1 1075.79   43.10
   0  -5   1 1121.39   43.70
   0  -5  -1 1096.39   45.30
   0  -5   1 1164.08   41.60
  -1  -5  -1    0.60    1.50
  -1  -5  -1    1.00    1.50
   1  -5   1   -0.50    2.20
  -1  -5  -1    2.00    2.20
   1  -5   1    3.00    2.20
  -1  -5  -1    2.10    2.00
  -2  -5  -1   11.70    3.70
  -2  -5  -1    6.60    4.40
  -2  -5  -1    7.60    3.30
  -2  -5  -1    9.80    6.90
   2  -5   1    7.70    2.70
   2  -5   1    7.70    3.20
  -3  -5  -1   84.69   10.60
  -3  -5  -1   65.79   12.80
   3  -5   1   85.69    6.00
  -3  -5  -1   91.39   11.40
   3  -5   1   68.69    8.90
  -3   5  -1   78.09   11.00
  -3   5  -1   89.49    5.80
  -3   5  -1  100.69    7.00
  -3   5  -1   87.09    9.50
  -4  -5  -1  220.88   19.80
  -4  -5  -1  200.48   19.00
   4  -5   1  197.88   15.30
  -4  -5  -1  180.28   20.50
  -4  -5  -1  189.48   25.30
  -4   5  -1  191.98   13.00
  -4   5  -1  183.98   12.70
  -4   5  -1  203.08   18.00
  -5  -5  -1   38.20    9.20
  -5  -5  -1   22.20    8.70
   5  -5   1   31.20    7.20
   5  -5   1   25.20    6.20
  -5  -5  -1   38.00   10.20
  -5  -5  -1   23.50    7.90
  -5  -5  -1   41.30   13.10
  -5   5  -1   34.10    6.90
  -5   5  -1   32.20    6.60
   5   5   1   27.70    8.00
  -5   5  -1   24.80    7.60
  -5   5  -1   27.50   10.20
   6  -5   1    0.60    3.80
  -6  -5  -1   -0.30    4.30
  -6  -5  -1    0.30    4.80
  -6  -5  -1   -9.20    4.50
  -6  -5  -1  -16.90    8.50
   6  -5   1   -2.40    3.20
  -6   5  -1  -12.30    7.20
  -6   5  -1   -7.10    2.90
   6   5   1   -3.50    4.10
   7  -5   1    2.00    5.50
  -7  -5  -1  -13.30   10.50
   7  -5   1   -6.70    3.60
  -7  -5  -1   -5.50    5.70
  -7  -5  -1   -4.60    6.60
  -7  -5  -1   -8.80    6.20
  -7   5  -1   -8.20    5.20
   7   5   1   -7.30    5.30
  -7  -6   1   75.09   16.70
   7  -6  -1   63.99   12.10
  -7  -6   1   85.99   25.10
   7  -6  -1   73.19   13.70
  -7  -6   1   82.89   18.50
   7   6  -1   68.19   15.20
  -6  -6   1   27.90    8.70
  -6  -6   1   29.20   17.50
   6  -6  -1   20.50    7.70
  -6  -6   1   15.70    7.50
   6  -6  -1   29.80    7.60
  -6  -6   1    8.10    7.50
  -6  -6   1   22.90    9.00
  -6   6   1    6.50   10.70
  -6   6   1    7.80   10.20
   6   6  -1   15.00    6.10
  -6   6   1   22.70    8.50
  -5  -6   1  233.28   30.20
  -5  -6   1  225.48   21.70
   5  -6  -1  195.48   16.60
  -5  -6   1  189.98   19.50
  -5  -6   1  201.98   24.40
   5  -6  -1  188.38   18.90
  -5   6   1  165.58   14.10
  -5   6   1  192.28   21.40
  -5   6   1  193.28   15.10
   5   6  -1  204.38   21.10
  -4  -6   1    2.50    5.90
  -4  -6   1   -0.90    3.70
   4  -6  -1    7.40    3.10
   4  -6  -1    8.00    5.00
  -4  -6   1    9.20    4.30
  -4  -6   1   -3.70    4.90
  -4   6   1    2.00    2.40
  -4   6   1   12.70    5.80
   4   6  -1    3.70    3.60
  -4   6   1    6.30    2.90
  -3  -6   1  354.16   22.30
   3  -6  -1  313.07   22.80
   3  -6  -1  342.37   17.20
  -3  -6   1  326.27   20.90
   3  -6  -1  319.57   14.20
  -3  -6   1  306.17   27.00
  -3  -6   1  338.97   27.00
   3   6  -1  317.07   19.50
  -3   6   1  338.27   15.40
  -3   6   1  332.57   15.30
  -2  -6   1  784.32   35.40
   2  -6  -1  778.72   37.40
  -2  -6   1  712.43   28.70
   2  -6  -1  718.63   31.10
  -2  -6   1  731.33   40.40
  -2  -6   1  727.43   28.70
   1  -6  -1  435.86   24.90
  -1  -6   1  433.66   16.10
  -1  -6   1  409.46   27.80
   1  -6  -1  398.86   26.80
  -1  -6   1  438.56   15.60
  -1  -6   1  452.75   16.10
   0  -6  -1   12.70    4.80
   0  -6   1    8.10    3.90
   0  -6   1    5.70    4.60
   0  -6  -1    9.90    5.40
   1  -6   1   81.19   10.50
  -1  -6  -1   82.89    7.50
  -1  -6  -1   95.79    7.80
  -1  -6  -1  110.39   14.30
   1  -6   1   77.19   10.40
   2  -6   1  241.98   17.00
   2  -6   1  210.38   14.70
  -2  -6  -1  204.38   20.40
  -2  -6  -1  230.58   20.30
  -2  -6  -1  207.08   14.80
  -2  -6  -1  241.98   15.90
  -3  -6  -1  747.33   35.00
   3  -6   1  784.52   33.10
  -3  -6  -1  788.52   35.80
  -3  -6  -1  811.22   44.80
   3  -6   1  725.93   25.80
   4  -6   1   87.69   11.00
  -4  -6  -1   69.59   14.70
  -4  -6  -1   75.09   13.20
  -4  -6  -1   62.69   12.90
  -4  -6  -1   99.19   14.00
  -4   6  -1   91.89   11.50
  -5  -6  -1   -8.90    4.40
  -5  -6  -1   -3.10    4.90
   5  -6   1   -1.30    3.50
  -5  -6  -1  -12.10    8.90
  -5  -6  -1    2.60    4.60
  -5  -6  -1    0.90    4.60
  -5   6  -1    0.30    3.20
  -5   6  -1    2.20    6.50
  -6  -6  -1  102.69   23.50
   6  -6   1  153.58   16.40
  -6  -6  -1  167.68   21.60
  -6  -6  -1  103.09   17.70
  -6   6  -1  143.69   22.20
  -6   6  -1  141.09   16.10
  -7  -6  -1   -0.30   14.80
  -7  -6  -1   -0.30    6.90
  -7  -6  -1   -7.90    7.80
   7  -6   1   -4.90    6.70
  -7  -6  -1    2.20    9.40
  -7   6  -1  -17.20   12.20
  -6  -7   1  235.88   31.70
  -6  -7   1  327.67   37.90
  -6  -7   1  187.98   33.50
   6  -7  -1  261.77   24.90
  -6  -7   1  272.67   26.80
   6  -7  -1  299.17   20.60
  -6   7   1  292.07   30.00
  -5  -7   1  259.87   31.30
  -5  -7   1  240.18   22.70
   5  -7  -1  264.87   25.40
   5  -7  -1  249.88   23.20
  -5  -7   1  243.18   22.30
  -5  -7   1  229.18   28.40
  -5  -7   1  226.78   22.90
  -5   7   1  235.08   21.00
   5   7  -1  232.38   22.00
   4  -7  -1  438.76   29.30
  -4  -7   1  424.36   35.00
  -4  -7   1  408.96   34.50
  -4  -7   1  466.65   30.00
  -4  -7   1  483.95   29.10
  -4  -7   1  402.26   27.10
  -3  -7   1  158.78   14.20
   3  -7  -1  173.98   13.00
  -3  -7   1  170.38   21.60
  -3  -7   1  166.28   14.50
   3  -7  -1  152.38   17.40
  -3  -7   1  162.08   19.40
  -2  -7   1    0.10    3.60
   2  -7  -1    6.60    5.10
  -2  -7   1    1.60    2.00
   2  -7  -1    2.80    3.00
  -2  -7   1   -2.80    3.30
  -2  -7   1    0.70    1.60
   1  -7  -1  468.55   27.80
  -1  -7   1  453.85   31.60
   1  -7  -1  456.35   30.50
   0  -7   1   82.99   11.20
   0  -7  -1   53.19   11.50
   0  -7   1   89.49   14.10
   0  -7  -1   66.99   11.80
   1  -7   1  873.91   39.40
  -1  -7  -1 1016.70   29.60
   1  -7   1  963.10   42.40
  -1  -7  -1  944.91   47.30
  -1  -7  -1  946.51   29.10
  -2  -7  -1  375.26   20.50
  -2  -7  -1  398.86   20.80
   2  -7   1  410.46   24.30
  -2  -7  -1  383.06   30.60
  -2  -7  -1  395.36   25.20
   2  -7   1  395.96   22.50
   3  -7   1   33.00    5.50
   3  -7   1   28.00    7.30
  -3  -7  -1   28.90    7.30
  -3  -7  -1   50.69   13.00
  -3  -7  -1   21.40    9.60
  -3  -7  -1   29.20    7.40
   4  -7   1   44.60    8.10
  -4  -7  -1   31.70    9.30
  -4  -7  -1   26.80    7.70
  -4  -7  -1   42.60   15.80
  -4  -7  -1   31.80    8.40
  -5  -7  -1  312.27   36.60
  -5  -7  -1  401.86   30.10
  -5  -7  -1  332.37   28.20
[truncated: 3,723,448 more chars]
